# Supplementary material for: How warm is too warm for the life cycle of actinopterygian fishes?
Source: Sci Rep. 2015 Jul 13;5:11597. doi: 10.1038/srep11597 (PMC4648408; doi:10.1038/srep11597)
Supplement: Supplementary Dataset [file srep11597-s2.xls]

## Sheet: Data
Supplementary Data accompanying:
How warm is too warm for the life cycle of actinopterygian fishes?
RYOSUKE MOTANI and PETER C. WAINWRIGHT																				0.475
Submitted to Scientific Reports
Classification					Adult Length (mm)	Hatching Length (mm)			Spawning Environment		Spawning T (°C)			Incubation T (°C)			LT50 (°C)		Egg Shape	Fert Egg DiameterA (mm)			Egg Short Axis, if elongated (mm)			Pervitelline Space
Order	Family	Genus	Species	CommonName	Maximum	HL	HL.min	HL.max	Water	Place	STc	STc.min	STc.max	ITc	ITc.min	ITc.max	min	max		ED	ED.min	ED.max	ES	ES.min	ES.max	Extent	Perivitelline Ratio	PR.min	PR.max	Reference
Acipenseriformes	Acipenseridae	Acipencer	brevirostrum	Shortnose.sturgeon	1353				Tidal.Fresh		10	10	10	9.9	7.8	12			spherical	3										1
Acipenseriformes	Acipenseridae	Acipencer	oxyrhynchus	Atlantic.sturgeon	5486	11	11		Fresh.Brackish		15.5	13	18	18.9	17.8	20			spherical	2.45	2	2.9								1
Acipenseriformes	Albulidae	Albula	vulpes	Bonefish	1054				Salt										oval	1.4			1.3	1.3						1
Acipenseriformes	Amiidae	Amia	calva	Bowfin	914	5	3	7	Fresh		17.5	16	19	16.5	16	17			oval	2.58	2.16	3	2.32	2.14	2.5					1
Acipenseriformes	Lepisosteidae	Lepisosteus	osseus	Longnose.gar	1830	9	8	10	Fresh		22.25	19	30	19.675	16.7	22			oval	4.25	4	4.5	3.05	2.9	3.2					1
Anguilliformes						5.42	5.42		Salt	Pelagic	23.6	23.6	23.6	26	24	28			spherical	1.9	1.9					large				2
Anguilliformes						9.18	9.18		Salt	Pelagic	19.3	19.3	19.3	17	14	20			spherical	3.18	3.18					large				2
Anguilliformes									Salt	Pelagic	27.6	27.6	27.6	27.8	24	31.6			spherical	3.19	3.12	3.26				large				2
Anguilliformes						9.35	9.35		Salt	Pelagic				26	24	28			spherical	3.56	3.06	4.06				large				2
Anguilliformes						12.175	12.05	12.3	Salt	Pelagic				27.3	24.8	29.8			spherical	4.53	4.26	4.8				large				2
Anguilliformes									Salt	Pelagic				22.5	19	26			spherical	4.44	4.42	4.46				large				2
Anguilliformes									Salt	Pelagic	27.6	27.6	27.6	28.5	25	32			spherical	4.4	4.4					large				2
Anguilliformes									Salt	Pelagic	21.2	21.2	21.2	21.9	18.8	25			spherical	3.8	3.8					large				2
Anguilliformes						5.56	5.56		Salt	Pelagic	25.85	25.8	25.9	22	20	24			spherical	2.565	2.32	2.81				large				2
Anguilliformes									Salt	Pelagic	25.4	25.4	25.4	25.6	25.6	25.6			spherical	2.43	2.43					large				2
Anguilliformes	Anguillidae	Anguilla	anguilla	European.eel					Fresh		18.5	18.5	18.5	20	20	20			spherical	2.1						large				3
Anguilliformes	Anguillidae	Anguilla	japonica	Japanese.eel					Salt	Pelagic	22.5	22	23	25	24	26	26	29	spherical	1.6	1.6					large				4, 5
Anguilliformes	Anguillidae	Anguilla	rostrata	American.eel	1275				Salt		15.5	15	16						spherical	1.06	0.59	1.25				large				6
Anguilliformes	Congridae	Ariosoma	anagoides						Salt					24.2	22.6	25.6			spherical	1.7	1.4	2				large				7
Anguilliformes	Congridae	Ariosoma	shiroanago						Salt					25.8	25.2	26.4			spherical	1.4	1.2	1.6				large				7, 8
Anguilliformes	Congridae	Conger	myriaster						Salt	Pelagic									spherical							large				4
Anguilliformes	Congridae	Gnathophis	nystromi						Salt					25.3	24.3	26.3			spherical	1.8	1.6	2				large				7, 8
Anguilliformes	Muraenesocidae	Muraenesox	cinereus			3.254	3.072	3.436	Salt	Pelagic				25.5	20	30			spherical	1.85	1.5	2.2				large				2
Anguilliformes	Muraenidae	Gymnothorax	kidako						Salt	Pelagic	25.65	21	30.3						spherical	2						large				8
Anguilliformes	Ophichthidae								Salt	Pelagic	28	28	28	21.5	20	23			spherical	2.74	2.65	2.83				large				2
Anguilliformes	Ophichthidae					10.2	10.2		Salt	Pelagic				27.5	27	28			spherical	3.36	2.89	3.83				large				2
Anguilliformes	Ophichthidae					12.02	12.02		Salt	Pelagic	25.45	24.5	26.4	22.5	19	26			spherical	3.775	3.77	3.78				large				2
Anguilliformes	Ophichthidae					9.4	9.4		Salt	Pelagic	29.8	29.8	29.8	28	24	32			spherical	3.16	3.16					large				2
Anguilliformes	Ophichthidae					10.98	10.98		Salt	Pelagic	25.4	25.4	25.4	28	24	32			spherical	3.12	3.12					large				2
Anguilliformes	Ophichthidae								Salt	Pelagic	23.2	23.2	23.2	24.2	23.2	25.2			spherical	2.2	2.2					large				2
Anguilliformes	Ophichthidae	Mystriophis	porphyreus						Salt					25.4	24.6	26.2			spherical	2.8	2.4	3.2				large				7, 8
Anguilliformes	Ophicthidae	Ophicthus	gomesi	Shrimp.eel	914				Salt										spherical	1						large				6
Anguilliformes	Ophicthidae	Pisodonophis	cruentifer	Snake.eel	416	5.5	5	6	Salt		22.5	22.2	22.8						spherical	2.6	1.62	2.89				very large				6
Atheriniformes	Atherinidae	Membras	martinica	Routh.silverside	113	4	3	5	Salt	Demersal									spherical	0.85	0.7	1								9
Atheriniformes	Atherinidae	Menidia	beryllina	Tidewater.silverside	125	3.75	3.5	4	TidalFresh.Brackish	Demersal	24	18	30						spherical	0.875	0.75	1	23.7	13.2	34.2					9
Atheriniformes	Atherinidae	Menidia	menidia	Atlantic.silverside	144	5	5		Salt	Demersal	21.5	13	30						spherical	1.25	1	1.5	22.75	15.5	30					9
Aulopiformes	Synodontidae					4.56	4.56		Salt	Pelagic				24.25	24	24.5			spherical	1.16	1.16									2
Aulopiformes	Synodontidae	Harpadon	nehereus						Salt	Pelagic									spherical	0.8	0.8									2
Aulopiformes	Synodontidae	Saurida	elongata			4.38	4.11	4.65	Salt	Pelagic				26	22	30			spherical	1.265	1.2	1.33								2
Aulopiformes	Synodontidae	Saurida	sp1			3.56	3.56		Salt	Pelagic	19	19	19	21	19	23			spherical	1.24	1.24									2
Aulopiformes	Synodontidae	Saurida	sp2			2.855	2.74	2.97	Salt	Pelagic	24.55	21.5	27.6	24.45	23.5	25.4			spherical	0.91	0.88	0.94								2
Aulopiformes	Synodontidae	Saurida	tumbil			3.91	3.5	4.32	Salt	Pelagic									spherical	1.155	1.09	1.22								2
Aulopiformes	Synodontidae	Saurida	undosquamis						Salt	Pelagic									spherical											4
Aulopiformes	Synodontidae	Synodus	foetens	Inshore.lizardfish	610	2.5	2.5		Salt																					1
Aulopiformes	Synodontidae	Synodus	variegatus			4.235	4.03	4.44	Salt	Pelagic				25.5	19	32			spherical	1.09	0.98	1.2								2
Aulopiformes	Synodontidae	Trachinocephalus	myops	Snakefish	375	3.66	3.66		Salt	Pelagic	25.4	24.5	26.3						spherical	1.15	1.1	1.2				large	0.15	0.15		2
Batrachoidiformes	Batrachoididae	Opsanus	tau	Oyster.toadfish	381				Salt	Mass.aerated	22.25	17.5	27	20	20	20			spherical	5.25	5	5.5								9
Batrachoidiformes	Batrachoididae	Porichtys	plectrodon	Atlantic.midshipman	218				Salt	Mass.aerated	25	25	25						spherical	4.25	3.5	5								9
Beloniformes	Belonidae	Ablennes	anastomella						Salt										spherical											4
Beloniformes	Belonidae	Ablennes	hians	Flat.needlefish	1800				Salt										spherical	3	3									6
Beloniformes	Belonidae	Strongylura	marina	Atlantic.needlefish	1220	11.8	9.2	14.4	Salt	Ornament.filament									spherical	3.55	3.5	3.6								6
Beloniformes	Belonidae	Tylosurus	acus	Agujon	1525	10.16	10.16		Salt	Ornament.filament				27.7	25	30.4			spherical	3.61	3.22	4								6
Beloniformes	Belonidae	Tylosurus	crocodilus	Houndfish	1524				Salt	Ornament.filament				28.5	28	29			spherical	4.005	4	4.01								6
Beloniformes	Exocoetidae								Salt	Ornament.filament									spherical	0.82	0.82									2
Beloniformes	Exocoetidae	Cheilopogon	heterurus	Atlantic.flyingfish	435				Salt	Ornament.filament				21	20	22			spherical	1.7	1.6	1.8								6
Beloniformes	Exocoetidae	Cypselurus	hiraii						Salt										spherical											4
Beloniformes	Hemiramphidae	Euleptorhamphus	velox	Poey.Flying.halfbeak	610				Salt																					6
Beloniformes	Hemiramphidae	Hemiramphus	brasiliensis	Ballyhoo	381				Salt																					6
Beloniformes	Hemiramphidae	Hemirhamphus	sajori						Salt										spherical											4
Beloniformes	Hemiramphidae	Hyporhamphus	unifasciatus	Halfbeak	305				Salt	Ornament.filament									spherical	2	2									6
Beloniformes	Hemiramphidae	Oxyporhamphus	micropterus						Salt	Ornament.filament									spherical	1.91	1.72	2.1								2
Beloniformes	Scomberesocidae	Cololabis	saira						Salt										spherical											4
Beloniformes	Scomberesocidae	Scomberesox	saurus	Atlantic.saury	762	8.5	8.5		Salt	Ornament.filament	17.815	11.93	23.7						spherical	2.455	2.15	2.76								6
Clupeiformes	Chirocentridae	Chirocentrus	dorab						Salt	Pelagic									spherical	1.405	1.16	1.65								2
Clupeiformes	Clupeidae	Alosa	aestivalis	Blueback.herring	380	4.05	3.1	5	Fresh.Brackish	Pelagic	23.25	14	27	22.85	21.8	23.9			spherical	0.99	0.87	1.11				large	0.25	0.25		1
Clupeiformes	Clupeidae	Alosa	alosa	Allis.shad					Fresh		17.5	17.5	17.5	19	19	19			spherical	3.1						large				3
Clupeiformes	Clupeidae	Alosa	fallax	Twaite.shad					Fresh		17.5	17.5	17.5	19	19	19			spherical	2.9						large				3
Clupeiformes	Clupeidae	Alosa	mediocris	Hickory.shad	600	5.85	5.2	6.5	Tidal.Fresh	Demersal.Pelagic				23.5	16	31			spherical	1.305	0.96	1.65				large	0.237548	0.237548		1
Clupeiformes	Clupeidae	Alosa	pseudoharengus	Alewife	380	3.75	2.5	5	Fresh	Pelagic	16.05	10.5	21.6	17.8	6.7	30.6			spherical	1.035	0.8	1.27								1
Clupeiformes	Clupeidae	Alosa	sapidissima	American.shad	760	7.85	5.7	10	Tidal.Fresh	Demersal.Pelagic	18.5	8	26	17	15.5	26.5			spherical	3.15	2.5	3.8				large	0.5	0.5		1
Clupeiformes	Clupeidae	Anodontostoma	chacunda						Salt	Pelagic									spherical	0.795	0.77	0.82								2
Clupeiformes	Clupeidae	Brevoortia	tyrannus	Atlantic.menhaden	500	3.45	2.4	4.5	Salt	Pelagic	16.5	4.4	23.6	17.5	15	20			spherical	1.625	1.3	1.95				large	0.5	0.5		1
Clupeiformes	Clupeidae	Clupea	harengus	Atlantic.herring	450	7	4	10	Salt	Demersal	8.75		15	7.05	0.1	14			spherical	1.68	0.36	3				large	0.264	0.232	0.296	1
Clupeiformes	Clupeidae	Clupea	pallasii						Salt	Demersal									spherical											4
Clupeiformes	Clupeidae	Dorosoma	cepedianum	Gizzard.shad	520	3.25	3.25		Fresh	Demersal	19.45	10	28.9	22	17	27			spherical	0.75										1
Clupeiformes	Clupeidae	Dorosoma	petenense	Threadfin.shad	216				Fresh	Demersal	20.8	14.4	27.2	24.7	15	34.4			spherical	0.75										1
Clupeiformes	Clupeidae	Etrumeus	teres	Round.herring	380	4.32	3.8	4.84	Salt	Pelagic	23.075	18.4	26.9	18	11	25			spherical	1.35	1.17	1.53				large	0.175	0	0.35	1
Clupeiformes	Clupeidae	Konosirus	punctatus			3.41	3.06	3.76	Salt	Pelagic				16.7	14	20			spherical	1.44	1.28	1.6								2
Clupeiformes	Clupeidae	Opisthonema	oglinum	Atlantic.thread.herring	300				Salt	Pelagic	26.4	22.5	30.3						spherical	1.195	1.08	1.31				large	0.33	0.33		1
Clupeiformes	Clupeidae	Sardinella	aurita	Spanish.sardine	380				Salt	Pelagic	23	18	28						spherical	1.171	0.942	1.4				large	0.309979	0.309979		1
Clupeiformes	Clupeidae	Sardinella	zunasi						Salt										spherical											4
Clupeiformes	Clupeidae	Sardinops	sagax			3.48	3.15	3.81	Salt	Pelagic				16.25	10	20			spherical	1.455	1.16	1.75								2
Clupeiformes	Dussumieriidae	Etrumeus	teres			4.32	3.8	4.84	Salt										spherical	1.335	1.23	1.44								4
Clupeiformes	Engraulidae	Anchoa	hepsetus	Striped.anchovy	153	3.8	3.6	4	Salt	Pelagic	16	16	16	20	18.9	21.1			oval	1.4	1.2	1.6	0.82	0.7	0.94	min				1
Clupeiformes	Engraulidae	Anchoa	mitchilli	Bay.anchovy	102	2.25	1.8	2.7	Salt	Pelagic	20	9	31	27.5	27.2	27.8			oval	1.11	0.86	1.36	0.97	0.65	1.29	min				1
Clupeiformes	Engraulidae	Coilia	mystus			2.7	2.7		Salt	Pelagic				21.4	19	23.8			spherical	0.87	0.81	0.93								2
Clupeiformes	Engraulidae	Engraulis	eurystole	Silver.anchovy	155				Salt	Pelagic									oval	1.135	1.02	1.25	0.65	0.5	0.8	min				1
Clupeiformes	Engraulidae	Engraulis	japonicus			2.9	2.6	3.2	Salt	Pelagic				23.25	16	30			oval	1.35	1.1	1.6	0.6	0.5	0.7					2
Clupeiformes	Pristigasteridae	Ilisha	elongata			6.8	6.8		Salt	Pelagic				24.5	23	26			spherical	1.83	1.77	1.89								2
Clupeiformes	Umbridae	Umbra	pygmaea	Eastern.mudminnow	152				Salt	Demersal	14.5	14	15						spherical	1.8	1.4	2.2					0.111111	0.111111		1
Cypriniformes	Catostomidae	Carpiodes	cyprinus	Quillback	660	5.4	5.4		Fresh																					1
Cypriniformes	Catostomidae	Catostomus	commersoni	White.sucker	760				Fresh	Demersal	14.5	6	23	13.05	5	21.1			spherical	2.5	2	3								1
Cypriniformes	Catostomidae	Erimyzon	oblongus	Creek.chubsucker	457	4.8	4.8		Fresh		11	11	11	20	17	23			spherical	1.84						min				1
Cypriniformes	Catostomidae	Moxostoma	macrolepidotum	Shorhead.redhorse	620				Fresh		16.4	11.1	21.7																	1
Cypriniformes	Cobitidae	Cobitis	taenia	Spined.loach					Fresh		17.5	17.5	17.5	19.5	19.5	19.5			spherical	1.35										3
Cypriniformes	Cyprinidae	Abramis	brama	Freshwater.bream					Fresh		15.5	15.5	15.5	16.5	16.5	16.5			spherical	1.35										3
Cypriniformes	Cyprinidae	Aristichthys	nobilis	Bighead.carp					Fresh		22.5	22.5	22.5	23.5	23.5	23.5			spherical	4.05						large				3
Cypriniformes	Cyprinidae	Aspius	aspius	Asp					Fresh		9.5	9.5	9.5	11.5	11.5	11.5			spherical	1.7										3
Cypriniformes	Cyprinidae	Barbus	barbus	Barbel					Fresh		15.5	15.5	15.5	17.5	17.5	17.5			spherical	2.05										3
Cypriniformes	Cyprinidae	Carassius	auratus	Goldfish	457	4	3	5	Fresh		22.5	16.4	23	22	15	29			spherical	1.35	1	1.7								1
Cypriniformes	Cyprinidae	Carassius	carassius	Crucian.carp					Fresh		20	20	20	21.5	21.5	21.5			spherical	1.35										3
Cypriniformes	Cyprinidae	Chondrostoma	nasus	Common.nase					Fresh		10.5	10.5	10.5	13	13	13			spherical	1.55										3
Cypriniformes	Cyprinidae	Ctenopharyngodon	idella	Grass.carp					Fresh		22.5	22.5	22.5	22.5	22.5	22.5			spherical	4.05						large				3
Cypriniformes	Cyprinidae	Cyprinus	carpio	Carp	1219	4.845	3	6.69	Fresh		20.5	9	28	18.5	12	25			spherical	1.52	1	2.04				large	0.25	0.25		1
Cypriniformes	Cyprinidae	Gobio	gobio	Gudgeon					Fresh		16.5	16.5	16.5	18.5	18.5	18.5			spherical	1.25										3
Cypriniformes	Cyprinidae	Hybognathus	nuchalis	Silvery.minnow	159	6	6		Fresh		14.75	9	20.5	16.75	13	20.5			spherical	1										1
Cypriniformes	Cyprinidae	Hypophthalmichthys	molitrix	Silver.carp					Fresh		23.5	23.5	23.5	22.5	22.5	22.5			spherical	3.75						large				3
Cypriniformes	Cyprinidae	Leucaspius	delineatus	Belica					Fresh		18.5	18.5	18.5	21	21	21			spherical	1.25										3
Cypriniformes	Cyprinidae	Leuciscus	cephalus	Chub					Fresh		16.5	16.5	16.5	17.5	17.5	17.5			spherical	1.35										3
Cypriniformes	Cyprinidae	Leuciscus	leuciscus	Common.dace					Fresh		9.5	9.5	9.5	11.5	11.5	11.5			spherical	1.35										3
Cypriniformes	Cyprinidae	Notemigonus	crysoleucas	Golden.shiner	305	3.7	2.7	4.7	Fresh		23.5	20	27	24	21	27			spherical	1.2	1	1.4								1
Cypriniformes	Cyprinidae	Notropis	amoenus	Comely.shiner	102	5.05	4.9	5.2	Fresh										spherical	3.2						large	0.666667	0.666667		1
Cypriniformes	Cyprinidae	Notropis	analostanus	Satinfin.shiner	102	5	5		Fresh		24.15	18.3	30	19.85	19.4	20.3			spherical	1.5						large	0.333333	0.333333		1
Cypriniformes	Cyprinidae	Notropis	bifrenatus	Birdle.shiner	62	4.1	4.1		Fresh	Demersal	20.55	14.4	26.7	23.9	23.9	23.9			spherical	1.5						large	0.333333	0.333333		1
Cypriniformes	Cyprinidae	Notropis	chalybaeus	Ironcolor.shiner	51	2.3	2.3		Fresh	Demersal				16.7	16.7	16.7			spherical	0.85	0.8	0.9								1
Cypriniformes	Cyprinidae	Notropis	hudsonius	Spottail.shiner	147				Fresh		14.9	11.5	18.3						spherical	1.2	1	1.4								1
Cypriniformes	Cyprinidae	Phoxinus	phoxinus	Eurasian.minnow					Fresh		13.5	13.5	13.5	14.5	14.5	14.5			spherical	1.35										3
Cypriniformes	Cyprinidae	Pseudogobio	esocinus						Fresh	Demersal				20.5			14	27	spherical	1.25	1	1.5								10
Cypriniformes	Cyprinidae	Pseudorasbora	parva	Stone.moroko					Fresh		19.5	19.5	19.5	21.5	21.5	21.5			spherical	1.15										3
Cypriniformes	Cyprinidae	Rutilus	rutilus	Roach					Fresh		14.5	14.5	14.5	15.5	15.5	15.5			spherical	1.35										3
Cypriniformes	Cyprinidae	Scardinius	erythrophthalmus	Rudd					Fresh		18.5	18.5	18.5	18.5	18.5	18.5			spherical	1.15										3
Cypriniformes	Cyprinidae	Semotilus	corporalis	Fallfish	508	6.82	6.5	7.14	Fresh					16.25	15.5	17			spherical	2.7	2.63	2.77								1
Cypriniformes	Cyprinidae	Tinca	tinca	Tench					Fresh		21.5	21.5	21.5	22.5	22.5	22.5			spherical	0.85										3
Cypriniformes	Cyprinidae	Vimba	vimba	Vimba.bream					Fresh		18.5	18.5	18.5	18.5	18.5	18.5			spherical	1.35										3
Cypriniformes	Nemacheilidae	Barbatula	barbatula	Stone.loach					Fresh		9.5	9.5	9.5	12.5	12.5	12.5			spherical	0.95										3
Cyprinodontiformes	Cyprinodontidae	Cyprinodon	macularius	Desert.pupfish		4.45	3.65	5.25	Fresh.Salt					24.5			16	34	spherical											11
Cyprinodontiformes	Cyprinodontidae	Cyprinodon	nevadensis						Fresh					28			20	36	spherical											12
Cyprinodontiformes	Cyprinodontidae	Cyprinodon	rubrofluviatilis	Red.River.pupfish					Fresh					28			20	36	spherical	1										13
Cyprinodontiformes	Cyprinodontidae	Cyprinodon	variegatus	Sheephead.minnow	93	4	3.7	4.3	Salt	Ornament.filament	25.85	22.8	28.9	25.5	23	28			spherical	1.365	1	1.73				narrow				6
Cyprinodontiformes	Cyprinodontidae	Fundulus	confluentus	Marsh.killifish	81	4.8	4	5.6	Fresh.Brackish	Ornament.filament	25.25	23.3	27.2	28.85	28.2	29.5			spherical	1.7	1.6	1.8								6
Cyprinodontiformes	Cyprinodontidae	Fundulus	diaphanus	Banded.killifish	112	5.85	5.3	6.4	Fresh.Brackish	Ornament.filament	27.1	22	32.2	19.25	12	26.5			spherical	2	1.7	2.3								6
Cyprinodontiformes	Cyprinodontidae	Fundulus	heteroclitus	Mummichog	122	5.85	4	7.7	Fresh.Brackish.Salt	Ornament.filament	20.75	16.5	25	21.4	12.8	30			spherical	2	1.5	2.5								6
Cyprinodontiformes	Cyprinodontidae	Fundulus	luciae	Spotfin.killifish	56	4.8	4.8		Fresh.Brackish.Salt	Ornament.filament	25.3	20	30.6	22.5	20	25			spherical	1.96	1.76	2.18								6
Cyprinodontiformes	Cyprinodontidae	Fundulus	majalis	Striped.killifish	200	9	7	11	Fresh.Brackish.Salt	Ornament.filament				24	16	32			spherical	2.5	2	3								6
Cyprinodontiformes	Cyprinodontidae	Lucania	parva	Rainwater.killifish	62	4.5	4	5	Brackish	Demersal	17.8	17.8	17.8	23.9	23.9	23.9			spherical	1.23	1	1.3								6
Cyprinodontiformes	Poeciliidae	Gambusia	affinis	Mosquitofish	80	5.5	5.1	6.2	Fresh.Brackish	Ovary	22.75	15.5	30						spherical	1.75	1.6	1.9								6
Esociformes	Esocidae	Esox	americanus	Redfin.and.Grass.pickerel	376	5.95	5.8	6.1	Fresh		6.35	1	11.7	8.35	7.8	8.9			spherical	1.9										1
Esociformes	Esocidae	Esox	masquinongy	Muskellunge					Fresh		11.5	11.5	11.5	11.5	11.5	11.5			spherical	2.05										3
Esociformes	Esocidae	Esox	niger	Chain.pickerel	787	6.45	5	7.9	Fresh		12.4	5.8	18.3	13.6	10	17.2			spherical	2.6	2.25	2.95								1
Esociformes	Esocidae	Exox	lucius	Northern.pike					Fresh		9.5	9.5	9.5	11.5	11.5	11.5			spherical	2.35										3
Gadiformes						2.42	2.42		Salt	Pelagic	17.8	17.8	17.8						spherical	0.885	0.86	0.91								2, 14
Gadiformes						2.02	2.02		Salt	Pelagic	14.6	13	16.2	13.5	13	14			spherical	0.735	0.66	0.81								2
Gadiformes						1.92	1.92		Salt	Pelagic	18.7	17.2	20.2	17	16	18			spherical	0.715	0.68	0.75								2
Gadiformes	Gadidae	Echelyopus	cimbrius	Fourbeard.rockling	380	2.025	1.63	2.42	Salt	Pelagic	9.5	1.15	19	16	13	19			spherical	0.955	0.65	1.26				narrow				6
Gadiformes	Gadidae	Gadus	macrocephalus						Salt	Pelagic									spherical											4
Gadiformes	Gadidae	Gadus	morhua	Atlantic.cod	1800	4	3	5	Salt	Demersal	4.75	-1.1	12	6.75	-1.5	15			spherical	1.495	1.1	1.89								6
Gadiformes	Gadidae	Melanogrammus	aeglefinus	Haddock	1118	3.04	2	4.08	Salt	Demersal	6.25	2.5	10	6.5	-1	14			spherical	1.46	1.1	1.72								6
Gadiformes	Gadidae	Microgadus	tomcod	Atlantic.tomcod	447	5	4.12	6.45	Fresh	Demersal	3	1	5	3.4		4.5			spherical	1.565	1.39	1.7								6
Gadiformes	Gadidae	Phycis	chesteri	Longfin.hake	382				Salt																					6
Gadiformes	Gadidae	Pollachius	virens	Pollock	1118	4	3.2	4.2	Salt	Pelagic	6.75	3.5	10	6.1	3.3	9.4			spherica	1.15	1	1.22				narrow				6
Gadiformes	Gadidae	Theragra	chalocogramma			3.9	3.5	4.3	Salt	Pelagic				8.25	6	11			spherical	1.47	1.24	1.7								2
Gadiformes	Gadidae	Urophycis	chuss	Red.hake	760	1.87	1.76	1.98	Salt	Demersal	7.5	5	10	18.4	15.6	21.2			spherica	0.7225										6
Gadiformes	Gadidae	Urophycis	earlii	Carolina.hake	457				Salt																					6
Gadiformes	Gadidae	Urophycis	regius	Spotted.hake	417	1.81	1.57	2.05	Salt	Pelagic				22.5	22	23			spherical	0.73	0.67	0.81					0.0684932	0.0684932		6
Gadiformes	Gadidae	Urophycis	tenuis	White.hake	1220				Salt	Pelagic																				6
Gadiformes	Lotidae	Lota	lota	Burbot					Fresh		2.5	2.5	2.5	3	3	3			spherical	1.05										3
Gadiformes	Merlucciidae	Merluccius	albidus	Offshore.hake	691	3.54	3.05	3.75	Salt	Pelagic				9.75	8.9	10.6			spherical	1.1	0.99	1.18				narrow				6
Gadiformes	Merlucciidae	Merluccius	bilinearis	Silver.hake	760	3.02	2.63	3.52	Salt	Pelagic	11	7	15	13.9	12.2	15.6			spherical	0.88	0.7	1.11					0.119318	0.102273	0.136364	6
Gasterosteiformes	Gasterosteidae	Apeltes	quadracus	Fourspine.stickleback	65	4.35	4.2	4.5	Brackish	Demersal	23.5	23	24	22	22	22			spherical	1.75	1.5	2								6
Gasterosteiformes	Gasterosteidae	Gasterosteus	aculeatus	Threespine.stickleback	110	5	3	7	Fresh.Brackish	Demersal	18.5	17	20	17	6	26			spherical	1.69	1	1.9								6
Gasterosteiformes	Gasterosteidae	Pungitius	pungitius	Ninespine.stickleback					Fresh		16.5	16.5	16.5	17.5	17.5	17.5			spherical	1.45										3
Gobiesociformes	Gobiesocidae	Gobiesox	strumosus	Skilletfish	102	2.6	2.4	2.8	Salt	Demersal	23.15	18	28.3	23.475	18.9	25.3			spherical	0.845	0.75	0.94								9
Gonorhynchiformes	Chanidae	Chanos	chanos						Salt	Pelagic									spherical	1.2	1.2									2
Lampriformes	Trachipteridae	Trachipterus	sp.			7.12	7.12		Salt	Pelagic	24.3	18.8	29.8	23	22	24			spherical	2.13	1.98	2.28								15
Lophiiformes									Salt	Pelagic	20.6	19.2	22						spherical	0.72	0.7	0.74								2
Lophiiformes	Antennariidae	Antennarius	sp.			1.55	1.54	1.56	Salt	Pelagic	26.8	26.8	26.8	28	27	29			oval	0.85	0.72	0.98	0.69	0.66	0.72					2
Lophiiformes	Antennariidae	Histrio	histrio	Sargassumfish	140	0.94	0.88	1	Salt		27	24	30	25.25	21	30			oval	0.635	0.62	0.65	0.55	0.53	0.57					9
Lophiiformes	Antennariidae	Phrynelox	scaber	Splitlure.frogfish	150	0.94	0.9	0.98	Salt		27	27	27						oval	0.7			0.65	0.65						9
Lophiiformes	Chaunacidae	Chaunax	stimgaeus	Broadhandes.gaper	200				Salt																					9
Lophiiformes	Lophiidae					3.55	3.55		Salt	Pelagic				19	18	20			spherical	1	1									2
Lophiiformes	Lophiidae	Lophius	americanus	Goosefish	1200	3.7	2.5	4.9	Salt		11	8	14	14.5	14	15			spherical	1.49	1.45	1.53								9
Lophiiformes	Lophiidae	Lophius	litulon						Salt	Pelagic	15.9	15.9	15.9	17.6	17.2	18			spherical	1.3	1.3									2
Lophiiformes	Ogcocephalidae	Ogcocephalus	vespertilio	Longnose.batfish	305				Salt																					9
Mugiliformes	Mugilidae	Mugil	cephalus	Striped.mullet	914	2.35	2.2	2.5	Salt		23	21	25	23	20	30.6			spherical	0.66	0.6	0.72								9
Mugiliformes	Mugilidae	Mugil	curema	White.mullet	360	1.695	1.63	1.76	Salt		20	20	20						spherical	0.89	0.86	0.92								9
Mugiliformes	Mugilidae	Liza	haematocheila						Salt	Pelagic									spherical											4
Mugiliformes	Mugilidae	Mugil	cephalus			1.1	1.1		Salt	Pelagic									spherical	0.9	0.72	1.08								15
Myctophiformes						4.98	4.98		Salt	Ornament.process	19.8	19.6	20	22.6	22	23.2			spherical	1.335	1.3	1.37								2
Myctophiformes						4.485	4.15	4.82	Salt	Ornament.process	23.5	18	29	20.25	13	27			spherical	1.225	1.12	1.33								2
Ophidiiformes	Carapidae					3.3	3.3		Salt	Pelagic									oval	0.93	0.93		0.72	0.72						16
Ophidiiformes	Ophididae	Brotula	multibarbata			2.4	2.24	2.56	Salt	Pelagic	25.55	23.7	27.4	28	26	30			spherical	0.95	0.8	1.1								16
Ophidiiformes	Ophidiidae	Lepophidium	cervinum	Fawn.cusk-eel	262				Salt																					17
Ophidiiformes	Ophidiidae	Ophidon	welshi	Crested.cusk-eel	199				Salt																					17
Ophidiiformes	Ophidiidae	Rissola	marginata	Striped.cusk-eel	230				Salt																					17
Osmeriformes	Osmeridae	Osmerus	eperlanus	European.smelt					Fresh		7.5	7.5	7.5	9.5	9.5	9.5			spherical	0.85										3
Osmeriiformes	Osmeridae	Hypomesus	nipponensis	Pond.smelt					Fresh					10			1.6	19	spherical	1.25	1	1.5								18
Osmeriiformes	Plecoglossidae	Plecoglossus	altivelis						Fresh					19			10	27	spherical	0.9	0.8	1								4, 19
Osmeriiformes	Salangidae	Salangichthys	ishikawae						Fresh										spherical											4
Osmeriiformes	Salangidae	Salangichthys	microdon						Fresh										spherical											4
Perciformes	Acanthuridae	Acanthurus	triostegus			1.7	1.7		Salt	Pelagic				24	24	24			spherical	0.68	0.66	0.7								20
Perciformes	Acropomatidae	Acropoma	japonicum						Salt	Pelagic									spherical	0.75	0.7	0.8								21
Perciformes	Ammodytidae	Ammodytes	personatus						Salt	Pelagic									spherical											4
Perciformes	Ammodytidae	Ammodytes	sp.	American.sand.lance	216	4.75	3	6.5	Salt	Demersal	3.15	-1.7	8						not.spherical	0.82	0.67	0.91								17
Perciformes	Apogonidae	Apogon	lineatus						Salt	Pelagic									spherical											4
Perciformes	Blennidae	Parablennius	yatabei						Salt	Pelagic									spherical											4
Perciformes	Blenniidae	Blennius	marmoreus	Seaweed.blenny	76				Salt																					17
Perciformes	Blenniidae	Chasmodes	bosquianus	Striped.blenny	100	3.67	3.56	3.78	Salt		24.5	18	31	25.75	24.5	27			oval	1.015	0.93	1.1	0.85	0.8	0.9					17
Perciformes	Blenniidae	Hypsoblennius	henz	Feather.blenny	104	2.7	2.6	2.8	Salt					26	25	27			oval	0.76	0.72	0.8	0.66	0.64	0.68					17
Perciformes	Bramidae	Taractichthys	longipinnis	Bigeye.pomfret	852				Salt																					22
Perciformes	Callionymidae								Salt	Pelagic	20.2	19.2	21.2						spherical	0.68	0.65	0.71								16
Perciformes	Callionymidae								Salt	Pelagic	23.5	23	24						spherical	0.7	0.7									16
Perciformes	Callionymidae	Callionymus	beniteguri			1.18			Salt	Pelagic				23.45	23.3	23.6			spherical	0.67	0.63	0.72								23
Perciformes	Callionymidae	Callionymus	richardsonii						Salt	Pelagic	19.35	17.5	23.8	16	15	17			spherical	0.685	0.64	0.73								16
Perciformes	Callionymidae	Callionymus	valenciennei						Salt	Pelagic									spherical											4
Perciformes	Caproidae	Antigonia	capros	Deepbody.boarfish	305				Salt																					24
Perciformes	Carangidae	Alectis	cillaris	African.pompano	892				Salt																					22
Perciformes	Carangidae	Caranx	bartholomei	Yellow.jack	955				Salt																					22
Perciformes	Carangidae	Caranx	crysos	Blue.runner	711				Salt																					22
Perciformes	Carangidae	Caranx	hippos	Crevalle.jack	980				Salt																					22
Perciformes	Carangidae	Caranx	latus	Horseeye.jack	760				Salt																					22
Perciformes	Carangidae	Caranx	sexfasciatus						Salt	Pelagic									spherical											4
Perciformes	Carangidae	Chloroscombrus	chrysurus	Atlantic.bumper	305				Salt																					22
Perciformes	Carangidae	Decapterus	macarellus	Mackerel.scad	295				Salt																					22
Perciformes	Carangidae	Decapterus	maruadsi						Salt	Pelagic									spherical											4
Perciformes	Carangidae	Decapterus	punctatus	Round.scad	205				Salt																					22
Perciformes	Carangidae	Decapterus	russelli			1.87	1.87		Salt	Pelagic									spherical	0.7	0.7									15
Perciformes	Carangidae	Elagatis	bipinnulata	Rainbow.runner	1195				Salt		27	27	27																	22
Perciformes	Carangidae	Oligoblites	saurus	Leatherjacket	285	1.92	1.87	1.97	Salt	Pelagic									spherical	0.875	0.87	0.88								22
Perciformes	Carangidae	Pseudocaranx	dentex						Salt	Pelagic									spherical											4
Perciformes	Carangidae	Selar	crumenophthalmus	Bigeye.scad	270	1.3			Salt										spherical	0.77										22
Perciformes	Carangidae	Selene	setapinnis	Atlantic.moonfish	225				Salt																					22
Perciformes	Carangidae	Selene	vomer	Lookdown	483				Salt																					22
Perciformes	Carangidae	Seriola	dumerili	Greater.amberjack	1803	3.5			Salt										spherical	1.08	1.04	1.12								22
Perciformes	Carangidae	Seriola	fasciata	Lesser.amberjack	675				Salt																					22
Perciformes	Carangidae	Seriola	fivoliana	Almaco.jack	880				Salt																					22
Perciformes	Carangidae	Seriola	quinqueradiata			3.24	3	3.48	Salt	Pelagic				21	18	24			spherical	1.23	1.19	1.27								15
Perciformes	Carangidae	Seriola	zonata	Banded.rudderfish	610				Salt																					22
Perciformes	Carangidae	Trachinotus	carolinus	Florida.pompano	612				Salt																					22
Perciformes	Carangidae	Trachinotus	falcatus	Permit	1092				Salt																					22
Perciformes	Carangidae	Trachinotus	goodei	Palometa	490				Salt																					22
Perciformes	Carangidae	Trachurus	japonicus			2.5	2.5		Salt	Pelagic				20	20	20			spherical	0.88	0.83	0.93								15
Perciformes	Carangidae	Trachurus	lathami	Rough.scad	305				Salt																					22
Perciformes	Centrarchidae	Acantharchus	pomotis	Mud.sunfish	300				Fresh																					24
Perciformes	Centrarchidae	Ambloplites	rupestris	Rock.bass	346				Fresh	Demersal	18.35	15.6	21.1						spherical											24
Perciformes	Centrarchidae	Centrarchus	macropterus	Flier	180				Fresh																					24
Perciformes	Centrarchidae	Enneacanthus	chaeodon	Blackbanded.sunfish	100	3.2			Fresh		18.9	15	25																	24
Perciformes	Centrarchidae	Enneacanthus	gloriosus	Bluespotted.sunfish	80	2.3			Fresh	Demersal	20	20	20	22.7	22.7	22.7			spherical	0.9	0.9									24
Perciformes	Centrarchidae	Enneacanthus	obesus	Banded.sunfish	100				Fresh		21.7	21.7	21.7	21.7	21.7	21.7			spherical	0.62	0.5	0.74								24
Perciformes	Centrarchidae	Lepomis	auritus	Redbreast.sunfish	305				Fresh		27.8	27.8	27.8						spherical	1.8										24
Perciformes	Centrarchidae	Lepomis	cyanellus	Green.sunfish	305	3.65	3.6	3.7	Fresh		24	15.6	28	24.65	21	28.3			spherical	1.25	1	1.4								24
Perciformes	Centrarchidae	Lepomis	gibbosus	Pumpkinseed	300	2.85	2.6	3.1	Fresh		22.5	13	27.8	23.5	18	28			spherical	0.8	0.6	1								24
Perciformes	Centrarchidae	Lepomis	gulosus	Warmouth	330	2.575	2.3	2.85	Fresh		21.1	21.1	21.1	27.35	25	29.6			spherical	0.975	0.95	1								24
Perciformes	Centrarchidae	Lepomis	macrochirus	Bluegill	381	2.715	2.2	3.23	Fresh		23.5	17	27	23.5	18.5	28.5			spherical	1.3	1.2	1.4								24
Perciformes	Centrarchidae	Lepomis	megalotis	Longear.sunfish	236.2	2.75	2.5	3	Fresh		24	20	25						spherical	1										24
Perciformes	Centrarchidae	Lepomis	microlophus	Redear.sunfish	263				Fresh		26.825	21.1	32	24.9	21.1	28.7			spherical	1.45	1.3	1.6								24
Perciformes	Centrarchidae	Micropterus	dolomieui	Smallmouth.bass	686	4.6	4.6		Fresh	Demersal	22.5	18.3	26.7	18.9	12.2	25.6			spherical	2	1.2	2.8								24
Perciformes	Centrarchidae	Micropterus	salmoides	Largemouth.bass	876.3	3.9	2.3	5.5	Fresh	Demersal	21	12.2	22.5	19.5	10	30			spherical	1.675	1.4	1.95								24
Perciformes	Centrarchidae	Pomoxis	annularis	White.crappie	533	1.88	1.22	2.54	Fresh	Demersal	18	10.6	26.9	20.15	18.3	22.2			spherical	0.89	0.82	0.92								24
Perciformes	Centrarchidae	Pomoxis	nigromaculatus	Black.crappie	486	2.66	2.32	3	Fresh		19.5	19	20						spherical	0.93										24
Perciformes	Centrolophidae	Hyperoglyphe	perciforma	Barrelfish	910				Salt																					9
Perciformes	Centrolophidae	Psenopsis	anomala						Salt	Pelagic									spherical	1	1									15
Perciformes	Cepolidae	Acanthocepola	krusensternii						Salt	Pelagic									spherical	0.66	0.65	0.67								21
Perciformes	Chaetodontidae	Chaeodon	ocellatus	Spotfin.butterflyfish	190				Salt																					17
Perciformes	Champsodontidae	Champsodon	snyderi			3.735	3.66	3.81	Salt	Pelagic				17	16	18			spherical	1.14	1.09	1.19								25
Perciformes	Champsodontidae	Champsodon	sp.			3.42	3.42		Salt	Pelagic									spherical	1.17	1.17									25
Perciformes	Cheilodactylidae	Cheilodactylus	sp1.			2.895	2.84	2.95	Salt	Pelagic	19	17.8	20.2	17	16	18			spherical	1.08	1.03	1.13								21
Perciformes	Cheilodactylidae	Cheilodactylus	sp2.			2.49	2.47	2.51	Salt	Pelagic	21	18	24						spherical	1.05	0.99	1.11								21
Perciformes	Cheilodactylidae	Cheilodactylus	zonatus						Salt	Pelagic									spherical											4
Perciformes	Coryphaenidae	Coryphaena	hippurus	Dolphin	1590	3.95	3.95		Salt	Pelagic	25.3	21	29.6	25	24	26			spherical	1.45	1.28	1.62								15
Perciformes	Echeneidae	Echeneis	naucrates		1000				Salt	Pelagic									spherical	2.5	2.45	2.65								26
Perciformes	Echeneididae	Echeneis	neucratoides	Whitefin.sharksucker	915				Salt																					9
Perciformes	Echeneididae	Remora	australis	Whalesucker	760				Salt																					9
Perciformes	Echeneididae	Remora	osteochir	Marlinsucker	406				Salt																					9
Perciformes	Echeneididae	Remora	remora	Remora	864	4.72	4.72		Salt										spherical	2.15	2.1	2.2								9
Perciformes	Echeneididae	Remorina	albescens	White.suckerfish	305				Salt																					9
Perciformes	Emblotocidae	Ditrema	temminckii						Salt										spherical											4
Perciformes	Ephippidae	Chaetodipterus	faber	Atlantic.spadefish	600	2.5	2.5		Salt					27	27	27			spherical	1.014										22
Perciformes	Gerreidae	Eucinostomus	argenteus	Spotfin.mojarra	190				Salt																					22
Perciformes	Gerreidae	Eucinostomus	gula	Silver.jenny	180				Salt																					22
Perciformes	Gerreidae	Gerres	japonicus			1.36	1.36		Salt	Pelagic	27.3	25.2	29.4	29.1	27.6	30.6			spherical	0.615	0.6	0.63								21
Perciformes	Gobiidae	Acanthogobius	flavimanus			4.5	4	5	Salt	Pelagic	8.6	7.5	9.7	13	13	13			oval	5.4	5	5.8	0.96							4, 27
Perciformes	Gobiidae	Bathigobius	fuscus		89	2.3			Salt					25	23	27			oval	1.8			0.35							28
Perciformes	Gobiidae	Ctenogobius	boleosoma	Darter.goby	62	1.2	1.2		Salt										irregular											17
Perciformes	Gobiidae	Evorthodus	lyricus	Lyre.goby	77				Salt																					17
Perciformes	Gobiidae	Glossogobius	olivaceus		200	2.34	2.27	2.37	Salt	Mass.aerated	24.6	23	26.2	23.5	22.4	24.6			oval	0.78	0.75	0.81	0.32	0.29	0.38					29
Perciformes	Gobiidae	Gobiosoma	bosc	Naked.goby	64	2.3	2	2.6	Salt		23.95	18.9	29	26	24	28			oval	1.3	1.2	1.4	0.6	0.5	0.7					17
Perciformes	Gobiidae	Gobiosoma	ginsburgi	Seaboard.goby	53				Salt					17	15.5	18.5			oval	1.5	1.3	1.7	0.6	0.5	0.7					17
Perciformes	Gobiidae	Gobiosoma	robustum	Code.goby	45				Salt																					17
Perciformes	Gobiidae	Leucopsarion	petersii						Salt										spherical											4
Perciformes	Gobiidae	Luciogobius	pallidus			3			Brackish										oval	2.2			0.7							30
Perciformes	Gobiidae	Microgobius	gulosus	Clown.goby	72				Salt																					17
Perciformes	Gobiidae	Microgobius	thalassinus	Green.goby	51				Salt																					17
Perciformes	Gobiidae	Mugilogobius	abei		60	2.1	2	2.2	Brackish					24.3	24	24.6			oval	0.98	0.93	1	0.45	0.4	0.47					31
Perciformes	Gobiidae	Priolepis	boreus						Salt										oval	1.325	1.2	1.45	0.53	0.51	0.55					32
Perciformes	Gobiidae	Priolepis	cincta			1.99	1.98	2.01	Salt		27	25	29	27	25	29			oval	0.92	0.76	1.12	0.46	0.41	0.52					32
Perciformes	Gobiidae	Priolepis	semidoliata						Salt										oval	1.04	0.94	1.14	0.545	0.5	0.59					32
Perciformes	Gobiidae	Trimma	grammistes			1.7	1.66	1.72	Salt										oval	0.7	0.65	0.75	0.49	0.46	0.54					33
Perciformes	Gobiidae	Trimma	okinawae			2.01	1.98	2.08	Salt										oval	0.85	0.78	0.79	0.48	0.45	0.51					33
Perciformes	Gobiidae	Trimmatom	sp.			3.07	3.01	3.12	Salt										oval	1.93	1.88	2	0.815	0.79	0.84					33
Perciformes	Haemulidae	Haemulon	aurolineatus	Tomtate	250				Salt																					22
Perciformes	Haemulidae	Haemulon	plumieri	White.grunt	460	2.75	2.7	2.8	Salt					25.3	24.2	26.4			spherical	0.935	0.9	0.97								22
Perciformes	Haemulidae	Orthopristis	chrysoptera	Pigfish	380	1.5	1.5		Salt		22.5	16	29	19.7	19.4	20			spherical	0.75	0.7	0.8								22
Perciformes	Haemulidae	Parapristipoma	trilineatum			2	1.96	2.04	Salt	Pelagic				22.4	17.2	20.3	16	27.5	spherical	0.88	0.84	0.92								21, 34
Perciformes	Istiophoridae	Istiophorus	americanus	Atlantic.sailfish	3150				Salt	Pelagic									spherical	1.05	0.7	1.4								17
Perciformes	Istiophoridae	Makaira	nigricans	Atlantic.blue.marlin	3980				Salt	Pelagic																				17
Perciformes	Istiophoridae	Tetrapturus	albidus	White.marlin	2642				Salt	Pelagic	24.5	20	29																	17
Perciformes	Istiophoridae	Tetrapturus	belone_question						Salt	Pelagic									spherical	1.48	1.48									15
Perciformes	Istiophoridae	Tetrapturus	pfluengeri	Longbill.spearfish	1791				Salt																					17
Perciformes	Kyphosidae	Girella	leonina						Salt	Pelagic									spherical											4
Perciformes	Kyphosidae	Girella	punctata			2.31	2.27	2.35	Salt	Pelagic				14.5	13	16			spherical	1.03	1.01	1.05								21
Perciformes	Kyphosidae	Girella	sp.						Salt	Pelagic									spherical	1.005	0.98	1.03								21
Perciformes	Kyphosidae	Kyphosus	incisor	Yellow.chub	673				Salt																					22
Perciformes	Kyphosidae	Kyphosus	sectatrix	Bermuda.chub	760				Salt																					22
Perciformes	Kyphosidae	Labracoglossa	argenteiventris			3.8	3.8		Salt	Pelagic									spherical	1.315	1.3	1.33								15
Perciformes	Labridae					2.71	2.71		Salt	Pelagic	17.55	17.2	17.9	17	16	18			spherical	0.85	0.81	0.89								35
Perciformes	Labridae					2.56	2.56		Salt	Pelagic	24	24	24						spherical	0.86	0.86									35
Perciformes	Labridae					1.63	1.63		Salt	Pelagic	19.6	19.6	19.6						spherical	0.655	0.65	0.66								35
Perciformes	Labridae					2.05	2.05		Salt	Pelagic	19.8	19.8	19.8						spherical	0.66	0.66									35
Perciformes	Labridae					1.83	1.76	1.9	Salt	Pelagic	23.8	23.8	23.8	28.1	26.2	30			spherical	0.675	0.66	0.69								35
Perciformes	Labridae								Salt	Pelagic	25.2	25.2	25.2	25.95	25.2	26.7			spherical	0.65	0.63	0.67								35
Perciformes	Labridae					2.6	2.4	2.8	Salt	Pelagic	24.25	21.5	27	21.5	21	22			spherical	0.99	0.9	1.08								35
Perciformes	Labridae					2.84	2.84		Salt	Pelagic	25.2	23.7	26.7						spherical	0.985	0.97	1								35
Perciformes	Labridae					1.92	1.92		Salt	Pelagic	27.1	27.1	27.1	30	30	30			spherical	0.63	0.63									35
Perciformes	Labridae					1.6	1.6		Salt	Pelagic	25.4	25.4	25.4						spherical	0.63	0.63									35
Perciformes	Labridae					1.7	1.7		Salt	Pelagic	19.6	19.6	19.6	15.5	13	18			spherical	0.79	0.76	0.82								35
Perciformes	Labridae					1.42	1.32	1.52	Salt	Pelagic	27.25	27.1	27.4	29	28	30			spherical	0.56	0.52	0.6								35
Perciformes	Labridae					1.74	1.74		Salt	Pelagic	24.6	24.6	24.6	28.1	26.2	30			spherical	0.565	0.55	0.58								35
Perciformes	Labridae					1.72	1.72		Salt	Pelagic	20.2	20.2	20.2	21.1	20.2	22			spherical	0.645	0.63	0.66								35
Perciformes	Labridae	Cirrhilabrus	temminckii						Salt	Pelagic				23.5	23	24			spherical	0.73	0.7	0.76								35
Perciformes	Labridae	Halichoeres	tenuispinis			1.66	1.65	1.67	Salt	Pelagic	24.5	19.8	29.2	23.75	23	24.5			spherical	0.635	0.62	0.65								35
Perciformes	Labridae	Parajulis	poecilepterus						Salt	Pelagic				24.25	23.5	25			spherical	0.76	0.76	0.76								35
Perciformes	Labridae	Pseudolabrus	japonicus			1.68	1.64	1.72	Salt	Pelagic				19.325	13	24.8			spherical	0.74	0.73	0.75								35
Perciformes	Labridae	Pteragogus	flagellifer			1.84	1.76	1.92	Salt	Pelagic				26.625	24	29			spherical	0.68	0.67	0.69								35
Perciformes	Labridae	Stethojulis	interrupta			1.54	1.47	1.61	Salt	Pelagic				24	23	25			spherical	0.63	0.61	0.65								35
Perciformes	Labridae	Tautoga	onitis	Tautog	900	2.625	2.2	3.05	Salt		18	10	26	22	22	22			spherical	1.02	0.89	1.15								17
Perciformes	Labridae	Tautogolabrus	adspersus	Cunner	430	2.9	2	3.43	Salt		18	10	26	21.5	21	22			spherical	0.85	0.75	1.03								17
Perciformes	Labridae	Thalassoma	cupido		200	1.1	1.1		Salt	Pelagic				23.25	22.6	23.9			spherical	0.475	0.45	0.5								35
Perciformes	Lateolabracidae	Lateolabrax	japonicus			4.51	4.42	4.6	Salt	Pelagic	16.05	13	19.1	15	13	18		20	spherical	1.335	1.22	1.45								21, 36
Perciformes	Leiognathidae	Nuchequula	nuchalis			1.4	1.4		Salt	Pelagic				23.35	22.8	23.9			spherical	0.625	0.6	0.65								15
Perciformes	Lethrinidae	Lethrinus	genivittatus			1.7	1.6	1.8	Salt	Pelagic				21.975	19.2	24.2			spherical	0.805	0.78	0.83								21
Perciformes	Lobotidae	Lobotes	surinamensis	Tripletail	1067				Salt										spherical	1	1									24
Perciformes	Lutjanidae	Lutjanus	analis	Mutton.snapper	770				Salt																					24
Perciformes	Lutjanidae	Lutjanus	apodus	Schoolmaster	672				Salt																					24
Perciformes	Lutjanidae	Lutjanus	campechanus	Red.snapper	914				Salt																					24
Perciformes	Lutjanidae	Lutjanus	cyanopterus	Cubera.snapper	1418				Salt																					24
Perciformes	Lutjanidae	Lutjanus	griseus	Gray.snapper	982				Salt	Demersal																				24
Perciformes	Lutjanidae	Ocyurus	chrysurus	Yellowtail.snapper	760				Salt																					24
Perciformes	Malacanthidae	Branchiostegus	japonicus						Salt	Pelagic									spherical											4
Perciformes	Moronidae	Dicentrarchus	labrax	European.sea-bass					Fresh		12.5	12.5	12.5	14.5	14.5	14.5			spherical	1.15										3
Perciformes	Moronidae	Morone	americana	White.perch	495	2.35	1.7	3	Fresh		14.5	10	19	17.2	10.6	25			spherical	0.87	0.65	1.09				large	0.24	0.24		24
Perciformes	Moronidae	Morone	chrysops	White.bass					Fresh		16.5	16.5	16.5	16.5	16.5	16.5			spherical	0.85										3
Perciformes	Moronidae	Morone	saxatillis	Striped.bass	1829	2.85	2	3.7	Fresh		17.5	10	25	18.05	12.2	23.9			spherical	1.18	0.9	1.5				large				24
Perciformes	Mullidae					1.7	1.7		Salt	Pelagic	22.75	20	25.5						spherical	0.72	0.66	0.78								21
Perciformes	Mullidae	Mullus	auratus	Red.goatfish	200				Salt																					22
Perciformes	Mullidae	Pseudupeneus	maculatus	Spotted.goatfish	280				Salt																					22
Perciformes	Mullidae	Upeneus	japonicus			2.21	2.12	2.3	Salt	Pelagic	22.75	17.8	27.7	23.75	18	32			spherical	0.765	0.63	0.9								21
Perciformes	Nemipteridae	Leptoscolopsis	nagasakiensis			1.85	1.85		Salt	Pelagic				23.6	23	24.2			spherical	0.835	0.83	0.84								21
Perciformes	Nemipteridae	Nemipterus	virgatus			1.7	1.7		Salt	Pelagic	22	19	25	23.5	23	24			spherical	0.675	0.65	0.7								21
Perciformes	Opistognathidae								Salt	Pelagic	23.85	20.4	27.3	25	25	25			spherical	1.225	1.18	1.27								25
Perciformes	Opistognathidae								Salt	Pelagic	25.45	22.9	28						spherical	1.26	1.22	1.3								25
Perciformes	Oplegnathidae	Oplegnathus	faciatus			2.2	2.1	2.3	Salt	Pelagic	19.95	17	22.9	22	20.6	23.4			spherical	0.905	0.86	0.95								21
Perciformes	Percidae	Etheostoma	fusiforme	Swamp.darter	52				Fresh																					24
Perciformes	Percidae	Etheostoma	olmsstedi	Tessellated.darter	88.4	5.45	5.1	5.8	Fresh		18.3	18.3	18.3	18.3	18.3	18.3			spherical	1.5										24
Perciformes	Percidae	Etheostoma	sellare	Maryland.darter	70				Fresh										spherical	1										24
Perciformes	Percidae	Etheostoma	serriferum	Sawcheek.darter	56.6				Fresh																					24
Perciformes	Percidae	Etheostoma	vitreum	Glassy.darter	51	5.4	4.7	6.1	Fresh		14.5	10	19						oblong	2.21	1.42	3								24
Perciformes	Percidae	Gymnocephalus	cernuus	Ruffe					Fresh		12.5	12.5	12.5	14.5	14.5	14.5			spherical	0.95										3
Perciformes	Percidae	Perca	flavescens	Yellow.perch	356	5.65	4.7	6.6	Fresh		9.75	5	14	12.55	8.3	18	5.4	19.7	spherical	1.5										24
Perciformes	Percidae	Perca	fluviatilis	European.perch					Fresh		10.5	10.5	10.5	12.5	12.5	12.5			spherical	1.75										3
Perciformes	Percidae	Percina	caprodes	Logperch	180.3	4.5	4.3	4.9	Fresh	Demersal	12.5	10	15	20.5	11	30			spherical	1.525	1.31	1.74								24
Perciformes	Percidae	Percina	notogramma	Stripeback.darter	69				Fresh																					24
Perciformes	Percidae	Percina	peltata	Shield.darter	76.2				Fresh		13.25	11	15.5																	24
Perciformes	Percidae	Sander	lucioperca	Pike-perch					Fresh		13.5	13.5	13.5	14.5	14.5	14.5			spherical	0.95										3
Perciformes	Percidae	Sander	vitreus	Walleye					Fresh		9.5	9.5	9.5	12.5	12.5	12.5			spherical	1.85										3
Perciformes	Percidae	Sizostedion	vitreum	Walleye	911	6.75	4.8	8.7	Fresh		9	6	12	12.65	4.4	20.9			spherical	1.865	1.49	2.03								24
Perciformes	Pinguipedidae					1.6	1.6		Salt	Pelagic									spherical	0.7	0.7									25
Perciformes	Pinguipedidae					2.03	2.03		Salt	Pelagic	13	13	13						spherical	0.985	0.98	0.99								25
Perciformes	Pinguipedidae					1.7	1.7		Salt	Pelagic	24.8	24.8	24.8						spherical											25
Perciformes	Pinguipedidae					1.765	1.61	1.92	Salt	Pelagic	23.8	20.5	27.1	25	24	26			spherical	0.745	0.68	0.81								25
Perciformes	Pinguipedidae					1.61	1.61		Salt	Pelagic	26.3	25.4	27.2						spherical	0.66	0.63	0.69								25
Perciformes	Pinguipedidae					1.505	1.48	1.53	Salt	Pelagic	24.65	21.3	28						spherical	0.69	0.66	0.72								25
Perciformes	Pinguipedidae					1.92	1.92		Salt	Pelagic									spherical											25
Perciformes	Pinguipedidae					1.78	1.76	1.8	Salt	Pelagic	24.2	19.2	29.2						spherical	0.745	0.71	0.78								25
Perciformes	Pinguipedidae								Salt	Pelagic	23.8	19.6	28	21.5	19	24			spherical	0.76	0.68	0.84								25
Perciformes	Pinguipedidae	Parapercis	sexfasciata			2.225	2.15	2.3	Salt	Pelagic	18.9	16.8	21	14.5	12	17			spherical	0.85	0.77	0.93								25
Perciformes	Polynemidae	Polydactylus	octonemus	Atlantic.threadfin	305				Salt	Pelagic																				9
Perciformes	Polynemidae	Polydactylus	virginicus	Barbu	305				Salt	Pelagic																				9
Perciformes	Polyprionidae	Polyprion	americanus	Wreckfish	2100	3.72	3.72		Salt	Pelagic									spherical	1.62	1.6	1.64								24
Perciformes	Pomacanthidae	Chaetodontoplus	septentrionalis			1.95	1.9	2	Salt	Pelagic				26.2	24	28			spherical	0.85	0.82	0.88								20
Perciformes	Pomacentridae	Abudefduf	saxatilis	Sergeant.major	229				Salt		24.5	18.5	30.5	24	24	24			oval	0.89	0.8	0.96								17
Perciformes	Pomatomidae	Pomatomus	saltatrix	Bluefish	933.5	2.2	2	2.4	Salt		22.15	18	26.3	21.95	18.5	25.6			spherical	0.925	0.8	1.05								24
Perciformes	Priacanthidae	Cookeolus	boops	Bulleye	207				Salt																					24
Perciformes	Priacanthidae	Priacanthus	arenatus	Bigeye	407				Salt																					24
Perciformes	Priacanthidae	Priacanthus	cruentatus	Glasseye.snapper	305				Salt																					24
Perciformes	Priacanthidae	Pristigenys	alta	Short.bigeye	260				Salt																					24
Perciformes	Rachycentridae	Rachycentron	canadum	Cobia	1778				Salt										spherical	1.29	1.16	1.42								24
Perciformes	Scaridae	Scarus	coeruleus	Blue.parrotfish	910				Salt																					17
Perciformes	Scaridae	Scarus	ovifrons			2.465	2.41	2.52	Salt	Pelagic	21.9	19.2	24.6	24.5	24	25			oval	1.485	1.31	1.66	0.555	0.5	0.61					35
Perciformes	Sciaenidae	Argyrosomus	japonicus			2.25	2.25		Salt	Pelagic									spherical	0.95	0.9	1								21
Perciformes	Sciaenidae	Bairdiella	chrysoura	Silver.perch	240	1.7	1.5	1.9	Salt					23.5	19	27			spherical	0.77	0.66	0.88								22
Perciformes	Sciaenidae	Collichthys	lucidus			2.35	2.3	2.4	Salt	Pelagic				21.5	20.2	22.8			spherical	1.15	1.1	1.2								21
Perciformes	Sciaenidae	Collichthys	niveatus						Salt	Pelagic									spherical	1.35	1.3	1.4								21
Perciformes	Sciaenidae	Cynoscion	nebulosus	Spotted.seatrout	616	1.7	1.7		Salt					25	25	25														22
Perciformes	Sciaenidae	Cynoscion	nothus	Silver.seatrout	380				Salt																					22
Perciformes	Sciaenidae	Cynoscion	regalis	Weakfish	900	1.74	1.49	1.99	Salt		19.5	15.5	23.5	21	12	31.5			spherical	0.93	0.68	1.18				very narrow				22
Perciformes	Sciaenidae	Larimichthys	crocea			2.3		2.3	Salt	Pelagic				21.2	21.2	21.2			spherical	1.3	1.3									21
Perciformes	Sciaenidae	Larimichthys	polyactis			3.4	3.3	3.5	Salt	Pelagic				16.9	13.1	20.7			spherical	1.485	1.41	1.56								21
Perciformes	Sciaenidae	Larimus	fasciatus	Banded.drum	245				Salt																					22
Perciformes	Sciaenidae	Leiostomus	xanthrus	Spot	340	1.5	1.5		Salt										spherical	0.725	0.65	0.8								22
Perciformes	Sciaenidae	Menticirrhus	americanus	Southern.kingfish	419				Salt																					22
Perciformes	Sciaenidae	Menticirrhus	littoralis	Gulf.kingfish	457				Salt																					22
Perciformes	Sciaenidae	Menticirrhus	saxatilis	Northern.kingfish	550	2.25	2	2.5	Salt					20.5	20	21			spherical	0.825	0.8	0.85								22
Perciformes	Sciaenidae	Micropogonias	undulatus	Atlantic.croaker	350				Salt																					22
Perciformes	Sciaenidae	Nibea	mitsukurii						Salt	Pelagic									spherical											4
Perciformes	Sciaenidae	Nibeaalbiflora				3.3	3.3		Salt	Pelagic				22.8	20.6	25			spherical	0.775	0.75	0.8								21
Perciformes	Sciaenidae	Pennahia	argentata			1.46	1.46		Salt	Pelagic				23	22	24			spherical	0.755	0.73	0.78								21
Perciformes	Sciaenidae	Pogonias	cromis	Black.drum	600	2.15	1.9	2.4	Salt		17.5	14.81	20.19	20	20	20			spherical	0.918	0.816	1.02								22
Perciformes	Sciaenidae	Sciaenops	ocellata	Red.drum	1274				Salt																					22
Perciformes	Sciaenidae	Stellifer	lanceolatus	Star.drum	170				Salt		20.7	20.5	20.9																	22
Perciformes	Scombridae	Acanthocybius	solanderi	Wahoo	211				Salt																					17
Perciformes	Scombridae	Auxis	sp.			2.625	2.55	2.7	Salt	Pelagic	26.05	24.5	27.6	26.7	23.8	29.6			spherical	0.985	0.93	1.04								15
Perciformes	Scombridae	Auxis	sp.	Bullet.mackerel	500	2.25	2	2.5	Salt					27	27	27			spherical	1.1		1.1								17
Perciformes	Scombridae	Auxis	tapeinosoma						Salt	Pelagic				22.9	22.5	23.3			spherical	0.98										37
Perciformes	Scombridae	Auxis	thazard						Salt	Pelagic				22.45	21.4	23.5			spherical	0.955	0.93	0.98								38
Perciformes	Scombridae	Euthynnus	allteratus	Little.tunny	1220	3.3	3.2	3.4	Salt	Pelagic	25	25	25						spherical	0.96	0.84	1.08								17
Perciformes	Scombridae	Katsuwonus	pelamis	Skipjack.tuna	1000	2.74	2.44	3.04	Salt		25.3	25.3	25.3						spherical	0.985	0.8	1.17								17
Perciformes	Scombridae	Sarda	orientalis						Salt	Pelagic				22	20	24			spherical	1.385	1.32	1.45								15
Perciformes	Scombridae	Sarda	sarda	Atlantic.bonito	914	4.31	4.3	4.32	Salt		18.95	13.9	24						spherical	1.29	1.176	1.369								17, 39
Perciformes	Scombridae	Scomber	japonicus	Chub.mackerel	585	2.85	2.7	3	Salt	Pelagic	17.85	13.5	22.2	19.75	19.5	20			spherical	1.07	0.9	1.24				very narrow				17
Perciformes	Scombridae	Scomber	scombrus	Atlantic.mackerel	559	3.615	3	4.23	Salt		12.45	7.3	17.6	15.5	10	21			spherical	1.175	0.97	1.38								17
Perciformes	Scombridae	Scomber	tapeinocephalus						Salt	Pelagic	20	20	20	20.5	18	23			spherical											15
Perciformes	Scombridae	Scomber.question							Salt	Pelagic	15.8	15.8	15.8	14	13	15			spherical	0.7	0.7									15
Perciformes	Scombridae	Scomberomorus	cavalla	King.mackerel	1760				Salt										spherical	0.94	0.9	0.98								17
Perciformes	Scombridae	Scomberomorus	commerson			2.5	2.5		Salt	Pelagic				26	26	26			spherical	1.25	1.12	1.38								15
Perciformes	Scombridae	Scomberomorus	guttatus						Salt	Pelagic									spherical	1.2	1.2									15
Perciformes	Scombridae	Scomberomorus	maculatus	Spanish.mackerel	941				Salt		22	22	22	27	25	29			spherical	1										17
Perciformes	Scombridae	Scomberomorus	niphonius			4.33	4.33		Salt	Pelagic				19.25	18.5	20			spherical	1.73	1.6	1.86								15
Perciformes	Scombridae	Scomberomorus	regalis	Cero	1830				Salt										spherical	1.2	1.16	1.22								17
Perciformes	Scombridae	Thunnus	alalunga	Albacore	1370	2.14	1.52	2.76	Salt		24	24	24						spherical	0.87	0.84	0.9								17
Perciformes	Scombridae	Thunnus	albacares	Yellowfin.tuna	2130				Salt					25.35	23.7	27			spherical	0.98	0.9	1.04								17
Perciformes	Scombridae	Thunnus	atlanticus	Blackfin.tuna	900				Salt																					17
Perciformes	Scombridae	Thunnus	obesus	Bigeye.tuna	2390	1.5	1.5		Salt	Pelagic				28.75	28.1	29.4			spherical	1.04	1	1.08								17
Perciformes	Scombridae	Thunnus	thynnus	Bluefin.tuna	4580	2.5	2	3	Salt	Pelagic	24.825	19	29.5	25	25	26	21.2	29.8	spherical	1.01	0.9	1.12								17, 40, 41
Perciformes	Serranidae	Anthias	nichoisi	Rosy.bass	191				Salt																					24
Perciformes	Serranidae	Centropristis	philadelphica	Rock.sea.bass	254				Salt																					24
Perciformes	Serranidae	Centropristis	striata	Black.sea.bass	610				Salt	Pelagic				16.5	10	23			spherical	0.95	0.9	1								24
Perciformes	Serranidae	Epinephelus	akaara						Salt	Pelagic									spherical											4
Perciformes	Serranidae	Epinephelus	fasciatus						Salt					28			20	30	spherical	0.79	0.74	0.84								42
Perciformes	Serranidae	Epinephelus	itajara	Jewfish	2137				Salt																					24
Perciformes	Serranidae	Epinephelus	longispinis						Salt	Pelagic									spherical	0.865	0.83	0.9								21
Perciformes	Serranidae	Epinephelus	morio	Red.grouper	1220				Salt	Pelagic									spherical	1	1									24
Perciformes	Serranidae	Epinephelus	nigritus	Warsaw.grouper	2000				Salt																					24
Perciformes	Serranidae	Epinephelus	niveatus	Snowy.grouper	1220				Salt																					24
Perciformes	Serranidae	Hyporthodus	septemfasciatus						Salt	Pelagic									spherical											4
Perciformes	Siganidae	Siganus	fuscescens						Salt	Pelagic									spherical											4
Perciformes	Sillaginidae	Sillago	japonica			1.79	1.58	2	Salt	Pelagic	23.5	19.8	27.2	24.7	25	27		30.4	spherical	0.665	0.63	0.7								21, 43
Perciformes	Sparidae					2.22	2.22		Salt	Pelagic	19.6	19.6	19.6	21.5	19	24			spherical	0.845	0.8	0.89								21
Perciformes	Sparidae								Salt	Pelagic	20.1	19.2	21						spherical	0.915	0.84	0.99								21
Perciformes	Sparidae								Salt	Pelagic	19.2	19.2	19.2						spherical	0.77	0.74	0.8								21
Perciformes	Sparidae								Salt	Pelagic	24.5	24.5	24.5						spherical	0.84	0.83	0.85								21
Perciformes	Sparidae								Salt	Pelagic	24.45	21.5	27.4						spherical	0.615	0.59	0.64								21
Perciformes	Sparidae								Salt	Pelagic	23.95	20.2	27.7						spherical	0.64	0.63	0.65								21
Perciformes	Sparidae								Salt	Pelagic	22.4	20.2	24.6						spherical	0.675	0.65	0.7								21
Perciformes	Sparidae	Acanthopagrus	latus			1.92	1.92		Salt	Pelagic				17.75	16	19.5			spherical	0.9	0.89	0.91								21
Perciformes	Sparidae	Acanthopagrus	schlegelii			1.96	1.9	2.02	Salt	Pelagic				16	12	20			spherical	0.87	0.83	0.91								21
Perciformes	Sparidae	Archosargus	probatocephalus	Sheephead	500	4.75	4.5	5	Salt					24.5	24	25			spherical	0.8										22
Perciformes	Sparidae	Diplodus	hlbrooki	Spottail.pinfish	355				Salt																					22
Perciformes	Sparidae	Evynnis	japonica			2.005	1.91	2.1	Salt	Pelagic	21	18	24	18.6	18	19.2			spherical	0.935	0.89	0.98								21
Perciformes	Sparidae	Evynnis	tumifrons			1.9	1.9		Salt	Pelagic				23	23	23			spherical	0.915	0.9	0.93								21
Perciformes	Sparidae	Lagodon	rhomboides	Pinfish	122				Salt					18	15.5	20.5			spherical	1.02	0.99	1.05								22
Perciformes	Sparidae	Pagrus	major			2.03	1.94	2.12	Salt	Pelagic				17.7	15	18		26	spherical	0.97	0.91	1.03								21, 44
Perciformes	Sparidae	Rhabdosargus	sarba			1.81	1.81		Salt	Pelagic									spherical	1.05	1	1.1								21
Perciformes	Sparidae	Stenotomus	chrysops	Scup	450	2	2		Salt		14	10	18	22	22	22			spherical	1	0.85	1.15								22
Perciformes	Spariosomatinae	Calotomus	japonicus			1.6	1.6		Salt	Pelagic				25	25	25			spherical	0.615	0.57	0.66								35
Perciformes	Sphyraenidae	Sphyraena	barracuda	Great.barracuda	2000				Salt		23.05	22.8	23.3						spherical	0.775	0.74	0.81								9
Perciformes	Sphyraenidae	Sphyraena	borealis	Northern.sennet	457	3.3	2.6	4	Salt	Pelagic	23.6	23.6	23.6						spherical	1.23	1.22	1.24	24	24						9
Perciformes	Sphyraenidae	Sphyraena	guachancho	Cuaguache	1000				Salt	Pelagic																				9
Perciformes	Sphyraenidae	Sphyraena	pinguis			1.75	1.75		Salt	Pelagic				23.65	21.3	26			spherical	0.755	0.69	0.82								15
Perciformes	Sphyraenidae	Sphyraena	pinguis_question			2.48	2.48		Salt	Pelagic	27.6	27.6	27.6	30.8	30.8	30.8			spherical	0.79	0.79									15
Perciformes	Stromateidae	Peprilus	paru	Harvestfish	280				Salt	Pelagic									spherical	1										9
Perciformes	Stromateidae	Peprilus	triacanthus	Butterfish	305	2	2		Salt		17.65	12.8	22.5						spherical	0.75	0.7	0.8	14.8	13.3	16.3					9
Perciformes	Terapontidae	Rhynchopelates	oxyrhynchus						Salt	Pelagic									spherical											4
Perciformes	Tetragonuridae	Tetragonurus	atlanticus	Bigeye.squaretail	266	3.15	3	3.3	Salt										spherical	1.1										9
Perciformes	Trichiuridae	Trichiurus	lepturus	Cutlassfish	2337	6	5.5	6.5	Salt	Pelagic	25.75	23.5	28	27	26	28			spherical	1.745	1.59	1.9								15
Perciformes	Trichodontidae	Arctoscopus	japonicus						Salt	Demersal	7	4	10						spherical	2.8	2.68	2.93								4, 45
Perciformes	Trichodontidae	Uranoscopus	guttatus	Northern.stargazer	559				Salt																					17
Perciformes	Uranoscopidae	Uranoscopus	japonicus			4.03	3.68	4.38	Salt	Pelagic	23.15	20.4	25.9	23.5	21	26			spherical	1.715	1.52	1.91								25
Perciformes	Xiphiidae	Xiphias	gladius	Swordfish	4880				Salt	Pelagic	23.5	23	24						spherical	1.735	1.6	1.87								17
Perciformes	Zoarcidae	Macrozoarces	americanus	Ocean.pout	1070				Salt	Mass.aerated	5		10	10.5	9	12			spherical	8.2	6	8.6								17
Perciformes	Zoarcidae	Zoarces	elongatus	Eelpout					Salt	Ovoviviparous				12	12	12			spherical	4.4										46
Percopsiformes	Aphredoderidae	Aphredoderus	sayanus	Pirate.perch	130				Fresh	Demersal				19.5	19	20			spherical	1	1									24
Pleuronectiformes	Bothidae	Arnoglossus	sp.			1.8	1.8		Salt	Pelagic									spherical	0.58	0.55	0.61								26
Pleuronectiformes	Bothidae	Bothus	ocellatus	Eyed.flounder	200				Salt																					9
Pleuronectiformes	Bothidae	Bothus	robinsi	Spottail.flounder	220				Salt										spherical	2	2									9
Pleuronectiformes	Bothidae	Citharichthys	acrtifrons	Gulf.Stream.slounder	178	2	2		Salt										spherical	0.74	0.7	0.82								9
Pleuronectiformes	Bothidae	Citharichthys	spilopterus	Bay.whiff	200				Salt																					9
Pleuronectiformes	Bothidae	Etropus	crossotus	Fringed.flounder	169				Salt																					9
Pleuronectiformes	Bothidae	Etropus	microstomus	Smallmouth.flounder	152	2.25	2	2.5	Salt																					9
Pleuronectiformes	Bothidae	Hippoglossina	oblongata	Fourspot.flounder	400	2.95	2.7	3.2	Salt		14.4	6.2	22.4	16.525	10.6	21.1			spherical	0.95	0.91	1.12								9
Pleuronectiformes	Bothidae	Monolene	sessilicauda	Deepwater.flounder	170				Salt																					9
Pleuronectiformes	Bothidae	Paralichthys	dentatus	Summer.flounder	950	2.615	2.41	2.82	Salt		14	12	19	16	9.1	22.9			spherical	1.02	0.9	1.13								9
Pleuronectiformes	Bothidae	Scophthalmus	squosus	Windowpane	460	2	2		Salt	Pelagic	9	7	20	11.95	10.6	13.3			spherical	1.45	0.9	2								9
Pleuronectiformes	Bothidae	Syacium	papillosum	Dusky.flounder	300				Salt																					9
Pleuronectiformes	Cynoglossidae					1.94	1.94		Salt	Pelagic	23	23	23						spherical	0.94	0.94									26
Pleuronectiformes	Cynoglossidae								Salt	Pelagic	24.5	24.5	24.5						spherical	0.92	0.87	0.97								26
Pleuronectiformes	Cynoglossidae					2.03	2.03		Salt	Pelagic	23.75	19.8	27.7						spherical	0.94	0.88	1								26
Pleuronectiformes	Cynoglossidae					3.07	3.07		Salt	Pelagic	24.65	23.5	25.8						spherical	1.175	1.17	1.18								26
Pleuronectiformes	Cynoglossidae					1.94	1.94		Salt	Pelagic	26.4	25.1	27.7						spherical	0.725	0.69	0.76								26
Pleuronectiformes	Cynoglossidae					1.5	1.5		Salt	Pelagic	24.05	23.4	24.7						spherical	0.73	0.73									26
Pleuronectiformes	Cynoglossidae					1.36	1.26	1.46	Salt	Pelagic	23.75	22	25.5						spherical	0.685	0.65	0.72								26
Pleuronectiformes	Cynoglossidae					2.24	2.24		Salt	Pelagic	23	23	23						spherical	0.69	0.69									26
Pleuronectiformes	Cynoglossidae								Salt	Pelagic									spherical											4
Pleuronectiformes	Cynoglossidae	Cynoglossus	robustus			1.8	1.75	1.85	Salt	Pelagic				26.85	26.2	27.5			spherical	0.875	0.85	0.9								26
Pleuronectiformes	Cynoglossidae	Symphurus	civitatus	Offshore.tonguefish	152				Salt																					9
Pleuronectiformes	Cynoglossidae	Symphurus	diomedianus	Spottedfin.tonguefish	152				Salt																					9
Pleuronectiformes	Cynoglossidae	Symphurus	minor	Largescale.tonguefish	42				Salt																					9
Pleuronectiformes	Cynoglossidae	Symphurus	plagiusa	Blackneck.tonguefish	200				Salt										spherical	0.6	0.6									9
Pleuronectiformes	Paralichthydae					2.2	2.2		Salt	Pelagic	21.4	21.4	21.4						spherical	0.97	0.97									26
Pleuronectiformes	Paralichthydae					2.34	2.34		Salt	Pelagic	15.5	15.5	15.5						spherical	0.95	0.95									26
Pleuronectiformes	Paralichthydae					2.4	2.3	2.5	Salt	Pelagic	13.5	13.5	13.5						spherical	0.79	0.75	0.83								26
Pleuronectiformes	Paralichthydae					2	2		Salt	Pelagic	21.4	21.4	21.4						spherical	0.825	0.81	0.84								26
Pleuronectiformes	Paralichthydae					1.81	1.81		Salt	Pelagic	25.2	25.2	25.2						spherical	0.64	0.64									26
Pleuronectiformes	Paralichthydae					2.5	2.5		Salt	Pelagic	17.5	17.5	17.5						spherical	0.695	0.68	0.71								26
Pleuronectiformes	Paralichthydae					2.02	2.02		Salt	Pelagic	19	19	19						spherical	0.82	0.82									26
Pleuronectiformes	Paralichthydae					2.78	2.78		Salt	Pelagic	22.2	22.2	22.2	25	24	26			spherical	1.33	1.32	1.34								26
Pleuronectiformes	Paralichthydae					2	2		Salt	Pelagic	23	23	23						oval	1.07	1.07		0.98	0.98						26
Pleuronectiformes	Paralichthydae	Paralichthys	olivaceus			2.68	2.58	2.78	Salt	Pelagic				18.25	16	20			spherical	0.855	0.83	0.88								26
Pleuronectiformes	Paralichthydae	Pseudorhombus	cinnamoneus			1.905	1.8	2.01	Salt	Pelagic				21	20	22			spherical	0.83	0.77	0.89								26
Pleuronectiformes	Paralichthydae	Pseudorhombus	pentophthalmus						Salt	Pelagic									spherical											4
Pleuronectiformes	Pleuronectidae	Cleisthenes	pinetorum			3.02	3.02		Salt	Pelagic				15.6	14.2	17			spherical	0.9935	0.92	1.067								26
Pleuronectiformes	Pleuronectidae	Eopsetta	grigorjewi			3.05	2.8	3.3	Salt	Pelagic				12.75	12.5	13			spherical	0.9935	0.92	1.067								26
Pleuronectiformes	Pleuronectidae	Glyptocephalus	cynoglossus	Witch.flounder	781				Salt	Pelagic	6.4		10	10	7.2	12.8			spherical	1.26	1.07	1.45								9
Pleuronectiformes	Pleuronectidae	Glyptocephalus	stelleri			4.79	4.79		Salt	Pelagic				15.6	14.2	17			spherical	1.545	1.49	1.6								26
Pleuronectiformes	Pleuronectidae	Hippoglossoides	robustus			4.42	4.42		Salt	Pelagic				11	7	15			spherical	2.445	2.06	2.83								26
Pleuronectiformes	Pleuronectidae	Hippoglossus	hippoglossus	Atlantic.halibut	2400	6.5	6	7	Salt	Pelagic	5.625	3	8	6	6	6			spherical	3.411	3.138	3.684								9
Pleuronectiformes	Pleuronectidae	Hippoglossus	stenolepis			6.5	5.5	7.5	Salt	Pelagic				7			6	8	spherical	3.4	2.5	4.3								47
Pleuronectiformes	Pleuronectidae	Kareius	bicoloratus			2.76	2.58	2.94	Salt	Pelagic				8.7	2.2	19			spherical	1.11	0.99	1.23								26
Pleuronectiformes	Pleuronectidae	Limanda	ferruginea	Yellowtail.flounder	600	2.75	2.75		Salt	Pelagic	6.15	4.5	8.1	10.5	10	11			spherical	0.9	0.79	1.01								9
Pleuronectiformes	Pleuronectidae	Limanda	punctatissima			2.8	2.8		Salt	Pelagic				16.5	13	20			spherical	0.86	0.82	0.9								26
Pleuronectiformes	Pleuronectidae	Microstomus	achne			4.25	3.9	4.6	Salt	Pelagic				9	9	9			spherical	1.95	1.7	2.2								26
Pleuronectiformes	Pleuronectidae	Platichthys	stellatus			2.97	2.58	3.36	Salt	Pelagic				7.1	2	10.5			spherical	0.99	0.97	1.01								26
Pleuronectiformes	Pleuronectidae	Pleuronichthys	cornutus			3.785	3.75	3.82	Salt	Pelagic	18.65	17.3	20	17.45	15.4	19.5			spherical	1.21	1.16	1.26								26
Pleuronectiformes	Pleuronectidae	Pseudopleuronectes	americanus	Winter.flounder	640	2.9	2.3	3.5	Salt		3.5	1	10	14	10	18			spherical	0.8	0.71	0.96								9
Pleuronectiformes	Pleuronectidae	Pseudopleuronectes	herzensteini			2.635	2.25	3.02	Salt	Pelagic				8	6	10			spherical	0.905	0.86	0.95								26
Pleuronectiformes	Pleuronectidae	Pseudopleuronectes	yokohamae			2.1			Salt	Pelagic				5	4	6			spherical	0.7										4, 48
Pleuronectiformes	Pleuronectidae	Verasper	moseri						Salt	Pelagic									spherical											4
Pleuronectiformes	Pleuronectidae	Verasper	variegatus			4.03	4.03		Salt	Pelagic	13.5	13.5	13.5	10	8	12			spherical	1.595	1.56	1.63								26, 49
Pleuronectiformes	Soleidae					3.45	3.45		Salt	Pelagic	23	23	23						spherical	1.59	1.59									26
Pleuronectiformes	Soleidae					4.44	4.44		Salt	Pelagic	25.5	23	28	20.375	17.5	24			spherical	1.255	1.14	1.37								26
Pleuronectiformes	Soleidae	Aesopia	cornuta			4.31	4.31		Salt	Pelagic	25	23	27	25	23	27			spherical	1.525	1.45	1.6								26
Pleuronectiformes	Soleidae	Pseudaesopia	japonica			4.06	4.06		Salt	Pelagic	16.35	15.4	17.3	18.5	17	20			spherical	1.775	1.75	1.8								26
Pleuronectiformes	Soleidae	Trinectes	maculatus	Hogchoker	202				Salt	Pelagic	25	20	25	23.5	23	24			spherical	0.945	0.67	1.22								9
Pleuronectiformes	Soleidae	Zebrias	zebra			3.98	3.98		Salt	Pelagic	25.4	25.4	25.4						spherical	1.6	1.6									26
Salmoniformes	Salmonidae	Coregonus	albula	Vendace					Fresh		3.5	3.5	3.5	5.5	5.5	5.5			spherical	1.95										3
Salmoniformes	Salmonidae	Coregonus	clupeaformis	Lake.whitefish					Fresh		5.5	5.5	5.5	5.5	5.5	5.5			spherical	2.25										3
Salmoniformes	Salmonidae	Coregonus	lavaretus	European.whitefish					Fresh		3	3	3	5.3	5.3	5.3			spherical	1.95										3
Salmoniformes	Salmonidae	Hucho	hucho	Huchen					Fresh	Demersal	7.5	7.5	7.5	11.5			5	14	spherical	5.56	3.48	7.64								50
Salmoniformes	Salmonidae	Hucho	perryi						Fresh	Demersal	9.2	7.8	10.6	9.2	8.5	9.9			spherical	6.1	4.9	6.4								51
Salmoniformes	Salmonidae	Hucho	taimen	Siberian.taimen	2100				Fresh	Demersal				7	6	8			spherical	5.55										52
Salmoniformes	Salmonidae	Oncorhynchus	gorbuscha	Pink.salmon					Fresh	Demersal	9.5	9.5	9.5	8				13.5	spherical											53
Salmoniformes	Salmonidae	Oncorhynchus	keta	Chum.salmon					Fresh	Demersal	7.5	7.5	7.5	11	10	12	3	14	spherical	7.3	6.15	8.8								4, 54
Salmoniformes	Salmonidae	Oncorhynchus	kisutch	Coho.salmon					Fresh	Demersal	8.5	8.5	8.5	8	1.3	10.9	3.5	12.5	spherical	5.95										55
Salmoniformes	Salmonidae	Oncorhynchus	masou.ishikawae						Fresh	Demersal				13.8			11	16.5	spherical	5.75	4.8	6.7								4, 56
Salmoniformes	Salmonidae	Oncorhynchus	masou.masou	Cherry.salmon					Fresh	Demersal									spherical	6.18643										57
Salmoniformes	Salmonidae	Oncorhynchus	mykiss	Rainbow.trout					Fresh	Demersal	9.5	9.5	9.5	10	8	16		16	spherical	4.605		5.217								58
Salmoniformes	Salmonidae	Oncorhynchus	nerka	Sockeye.salmon					Fresh	Demersal	7.5	7.5	7.5	8			6.5	9.5	spherical	5										59
Salmoniformes	Salmonidae	Oncorhynchus	tshawytscha	King.salmon					Fresh	Demersal	10.15	4.4	17.8	8	5	14	3	14	spherical	8.23	7.1	9.7								4, 60
Salmoniformes	Salmonidae	Salmo	salar	Atlantic.salmon					Fresh	Demersal	6.5	6.5	6.5	7	16	16		12	spherical	5.7	5	6.4								61
Salmoniformes	Salmonidae	Salmo	trutta	Brown.trout					Fresh	Demersal	7.5	7.5	7.5	8			5	14	spherical	5.15										62
Salmoniformes	Salmonidae	Salvelinus	alpinus	Arctic.charr					Fresh	Demersal	4.5	4.5	4.5	7				9	spherical	6.045	5.84	6.25								50, 63
Salmoniformes	Salmonidae	Salvelinus	fontinalis	Brook.trout					Fresh		5.5	5.5	5.5	6	6	6			spherical	4.35										3
Salmoniformes	Salmonidae	Salvelinus	leucomaenis	Japanese.charr					Fresh	Demersal									spherical	5.5	4.5	6.5								64
Salmoniformes	Salmonidae	Stenodus	leucichthys	Sheefish					Fresh		3.5	3.5	3.5	3.5	3.5	3.5			spherical	2.35										3
Salmoniformes	Salmonidae	Thymallus	arcticus	Arctic.grayling					Fresh		6.5	6.5	6.5	8.5	8.5	8.5			spherical	2.55										3
Salmoniformes	Salmonidae	Thymallus	thymallus	Grayling					Fresh	Demersal	6.5	6.5	6.5	9			5	15	spherical	2.75	2.5	3								50
Scorpaeniformes		Lepidotrigla	alata			2.85	2.78	2.92	Salt	Pelagic									spherical	1.235	1.22	1.25								65
Scorpaeniformes	Cottidae	Cottus	gobio	Bullhead					Fresh		8.5	8.5	8.5	11.5	11.5	11.5			spherical	2.15										3
Scorpaeniformes	Cottidae	Hemitripterus	americanus	Sea.raven	625	12	9.9	14.1	Salt		8.45	2.9	14						spherical	3.9	3.75	4								17
Scorpaeniformes	Cottidae	Myoxocephalus	octodecemspinosus	Longhorn.sculpin	450	6.8	6.8		Salt										spherical	2.1	1.9	2.3								17
Scorpaeniformes	Cottidae	Pseudoblennius	percoides			6.9	6.5	7.3	Salt					15.95	15.4	16.5			spherical	1.74	1.66	1.82								66
Scorpaeniformes	Cyclopteridae	Cyclopterus	lumpus	Lumpfish	700	5.7	4	7.4	Salt					6.8	5.27	8.33			spherical	2.4	2.2	2.6								17
Scorpaeniformes	Cyclopteridae	Liparis	inquilinus	Inquiline.snailfish	72				Salt										spherical	1.195	1.15	1.24								17
Scorpaeniformes	Dactylopteridae	Dactylopterus	volitans	Flying.gurnard	457				Salt	Pelagic									oval	0.8	0.8		0.7	0.7						17
Scorpaeniformes	Hexagrammidae	Hexagrammos	otakii						Salt	Pelagic									spherical											4
Scorpaeniformes	Hexagrammidae	Pleurogrammus	azonus						Salt	Pelagic									spherical											4
Scorpaeniformes	Platycephalidae	Platycephalus	indicus			1.78	1.78		Salt	Pelagic	20.1	19.2	21	25	24	26			spherical	0.895	0.87	0.92								65
Scorpaeniformes	Scorpaenidae					2.64	2.64		Salt	Pelagic	20.9	20.2	21.6						spherical	1.28	1.28									65
Scorpaeniformes	Scorpaenidae					1.965	1.85	2.08	Salt	Pelagic	24.35	21.5	27.2						spherical	0.79	0.74	0.84								65
Scorpaeniformes	Scorpaenidae					2.43	2.43		Salt	Pelagic	25.5	23	28	18.1	17	19.2			spherical	1.005	0.96	1.05								65
Scorpaeniformes	Scorpaenidae								Salt	Pelagic	18.5	18.5	18.5						spherical	0.74	0.74									65
Scorpaeniformes	Scorpaenidae								Salt	Pelagic	23.7	19.8	27.6						spherical	1.04	1	1.08								65
Scorpaeniformes	Scorpaenidae					2.36	2.36		Salt	Pelagic	23.55	23.5	23.6						spherical	1.07	1.07									65
Scorpaeniformes	Scorpaenidae					1.76	1.76		Salt	Pelagic	26.05	23.6	28.5						spherical	0.87	0.87									65
Scorpaeniformes	Scorpaenidae								Salt	Pelagic	19.8	19.8	19.8						oval	1.07	1.07		0.88	0.88						65
Scorpaeniformes	Scorpaenidae					1.335	1.26	1.41	Salt	Pelagic	24.4	21.2	27.6						oval	0.79	0.73	0.85	0.69	0.63	0.75					65
Scorpaeniformes	Scorpaenidae	Pterois	lunulata			1.55	1.52	1.58	Salt	Pelagic				28.5	27	30			spherical	0.82	0.81	0.83								65
Scorpaeniformes	Sebastidae	Sebastes	inermis						Salt	Ovoviviparous									spherical											4
Scorpaeniformes	Sebastidae	Sebastes	pachycephalus						Salt	Ovoviviparous									spherical											4
Scorpaeniformes	Sebastidae	Sebastes	schlegelii						Salt	Ovoviviparous									spherical											4
Scorpaeniformes	Sebastidae	Sebastes	thompsoni						Salt	Ovoviviparous									spherical											4
Scorpaeniformes	Sebastidae	Sebastiscus	marmoratus						Salt	Ovoviviparous									spherical											4
Scorpaeniformes	Sebastidae	Sebastolobus	macrochir			3.075	2.93	3.22	Salt	Pelagic				15.1	12	18.2			spherical	1.28	1.1	1.46								65
Scorpaeniformes	Synancellidae	Inimicus	japonicus			3.225	3.18	3.27	Salt	Pelagic				24	20	26	18	28	spherical	1.37	1.31	1.43								65, 67
Scorpaeniformes	Tetrarogidae	Paracentropogon	rubripinnis			2.34	2.34		Salt	Pelagic	22.1	18.2	26	23.5	20	28			spherical	0.89	0.82	0.96								65
Scorpaeniformes	Triglidae					3.195	3	3.39	Salt	Pelagic	21.75	19	24.5						spherical	1.27	1.2	1.34								65
Scorpaeniformes	Triglidae								Salt	Pelagic	20	20	20						spherical	1.17	1.17									65
Scorpaeniformes	Triglidae								Salt	Pelagic	16.25	13.5	19						spherical											65
Scorpaeniformes	Triglidae	Chelidonichthys	kumu			3.19	3.12	3.26	Salt	Pelagic	16.5	13	20	15.2	13	17.4			spherical	1.235	1.2	1.27								65
Scorpaeniformes	Triglidae	Lepidotrigla	japonica			3.7	3.7		Salt	Pelagic				20	18	22			spherical	1.3	1.2	1.4								65
Scorpaeniformes	Triglidae	Lepidotrigla	microptera			3.65	3.6	3.7	Salt	Pelagic	10.5	9	12	16.8	16	17.6			spherical	1.285	1.26	1.31								65
Scorpaeniformes	Triglidae	Peristedion	miniatum	Armored.searobin	335				Salt																					17
Scorpaeniformes	Triglidae	Prionotus	carolinus	Northern.searobin	406	2.7	2.6	2.8	Salt		18.6	12.8	24.4	18	14	22			spherical	1.045	0.94	1.15								17
Scorpaeniformes	Triglidae	Prionotus	evolans	Striped.searobin	457				Salt		16	13	19																	17
Scorpaeniformes	Triglidae	Prionotus	scitulus	Leopard.searobin	116				Salt																					17
Siluriformes	Ariidae	Arius	felis	Sea.catfish	610	37	29	45	Brackish	Mouth				30	29.5	30.5			spherical	16	14	18								1
Siluriformes	Ariidae	Bagre	marinus	Gafftopsail.catfish	571	45	45		Brackish	Mouth									oval	19.5	15	26								1
Siluriformes	Ictaluridae	Ameiurus	nebulosus	Brown.bullhead					Fresh		22.5	22.5	22.5	22	22	22			spherical	3.15										3
Siluriformes	Ictaluridae	Ictalurus	catus	White.catfish	610	9.375	9	9.75	Fresh	Mass.aerated	21	21	21	26.65	23.9	29.4			spherical	4.2	4.2									1
Siluriformes	Ictaluridae	Ictalurus	natalis	Yellow.bullhead	465				Fresh	Mass.aerated									spherical	2.75	2.5	3								1
Siluriformes	Ictaluridae	Ictalurus	nebulosus	Brown.bullhead	508	6	4	8	Fresh	Mass.aerated	23	21	25	22.5	20	25			spherical	3						large	0.333333	0.333333		1
Siluriformes	Ictaluridae	Ictalurus	punctatus	Channel.catfish	1202	6.4		6.4	Fresh	Mass.aerated	25	21	29	25.75	24.7	26.8			spherical	3.53										1
Siluriformes	Ictaluridae	Noturus	gyrinus	Tadpole.madtom	127				Fresh	Mass.aerated									spherical	3.5										1
Siluriformes	Ictaluridae	Noturus	insignis	Margined.madtom	178	10	10		Fresh	Mass.aerated				18.65	17.5	19.8			spherical	3		6								1
Siluriformes	Siluridae	Silurus	glanis	Wels.catfish					Fresh		22.5	22.5	22.5	22.5	22.5	22.5			spherical	2.35										3
Stomiiformes	Sternoptychidae	Maurolicus	japonicus			2.8	2.8		Salt	Ornament.crystal									spherical	1.555	1.29	1.82								2
Stomiiformes	Stomiidae	Chauliodus	sloani			6	6		Salt	Pelagic	19.3	19.3	19.3	17	16	18			spherical	2.28	2.04	2.52								2
Syngnathiformes	Centriscidae	Macrorhamphosus	scolopax	Longspine.snipefish	300	3	3		Salt	Pelagic									spherical	1	1									6
Syngnathiformes	Fistulariidae	Fistularia	commersonii			6	6		Salt	Pelagic									spherical	1.6	1.5	1.7								2
Syngnathiformes	Fistulariidae	Fistularia	petimba	Red.cornetfish	1880	7.08	7.08		Salt	Pelagic	22	20	24	19.5	17	22			spherical	1.8	1.5	2.1								6
Syngnathiformes	Fistulariidae	Fistularia	tabacaria	Bluespotted.cornetfish	1333				Salt																					6
Syngnathiformes	Syngnathidae	Hippocampus	erectus	Lined.seahorse	203				Salt	Pouch									pear	3.5	3.1	3.9								6
Syngnathiformes	Syngnathidae	Hippocampus	obtusus	Offshore.seahorse	70				Salt	Pouch																				6
Syngnathiformes	Syngnathidae	Syngnathus	floridae	Dusky.pipefish	229				Salt	Pouch									spherical	1.05	0.9	1.2								6
Syngnathiformes	Syngnathidae	Syngnathus	fuscus	Northern.pipefish	305	5	3	7	Salt	Pouch									spherical	0.875	0.75	1								6
Syngnathiformes	Syngnathidae	Syngnathus	louisianae	Chain.pipefish	326				Salt	Pouch									spherical	0.75	0.7	0.8								6
Syngnathiformes	Syngnathidae	Syngnathus	pelagicus	Sargassum.pipefish	165				Salt																					6
Syngnathiformes	Syngnathidae	Syngnathus	schlegeli						Salt	Pelagic									spherical											4
Tetraodontiformes	Monacanthidae	Rudarius	ercodes						Salt	Pelagic									spherical											4
Tetraodontiformes	Monacanthidae	Stephanolepis	cirrhifer						Salt	Pelagic									spherical											4
Tetraodontiformes	Monacanthidae	Thamnaconus	modestus						Salt	Pelagic									spherical											4
Tetraodontiformes	Ostraciidae	Tetrosomus	concatenatus						Salt	Pelagic									spherical	1.87	1.8	1.94								20
Tetraodontiformes	Ostraciidae	Tetrosomus	concatenatus_question			2.3	2.2	2.4	Salt	Pelagic	24	20	28	25.7	20	30			spherical	1.79	1.62	1.96								20
Tetraodontiformes	Tetradontidae	Takifugu	niphobles						Salt	Pelagic									spherical											4
Tetraodontiformes	Tetradontidae	Takifugu	rubripes						Salt	Pelagic									spherical											4
Tetraodontiformes	Triacanthidae	Triacanthus	biaculeatus			1.4	1.4		Salt	Pelagic				26.2	25.9	26.5			spherical	0.78	0.78									20
Tetraodontiformes	Balistidae	Aluterus	monoceros	Unicorn.filefish	762				Salt																					9
Tetraodontiformes	Balistidae	Aluterus	schoepfi	Orange.filefish	610				Salt																					9
Tetraodontiformes	Balistidae	Balistes	capriscus	Gray.triggerfish	490				Salt	Demersal	21	21	21																	9
Tetraodontiformes	Balistidae	Balistes	vetula	Queen.triggerfish	572				Salt																					9
Tetraodontiformes	Balistidae	Stephanolepis	hispidus	Planehead.filefish	254				Salt	Pelagic																				9
Tetraodontiformes	Diodontidae	Chilomycterus	schoepfi	Striped.burrfish	254				Salt										spherical	1.8	1.8									9
Tetraodontiformes	Diodontidae	Diodon	hystrix	Porcupinefish	900				Salt																					9
Tetraodontiformes	Molidae	Masturus	lanceolatus	Sharptail.ocean.sunfish	2591				Salt										spherical											9
Tetraodontiformes	Molidae	Mola	mola	Ocean.sunfish	3327				Salt																					9
Tetraodontiformes	Ostraciidae	Lactophrys	polygonia	Honeycomb.cowfish	483				Salt	Pelagic				27.5	27.5	27.5			spherical	1.5	1.4	1.6								9
Tetraodontiformes	Ostraciidae	Lactophrys	quadricornis	Scrawled.cowfish	483				Salt	Pelagic																				9
Tetraodontiformes	Ostraciidae	Lactophrys	trigonus	Trunkfish	457				Salt																					9
Tetraodontiformes	Ostraciidae	Lactophrys	triqueter	Smooth.trunkfish	305				Salt																					9
Tetraodontiformes	Tetraodontidae	Lagocephalus	laevigatus	Smooth.puffer	610				Salt																					9
Tetraodontiformes	Tetraodontidae	Sphoeroides	maculatus	Northern.puffer	356	2.41			Salt	Demersal				19.4	19.4	19.4			spherical	0.87	0.85	0.91								9
Tetraodontiformes	Tetraodontidae	Sphoeroides	pachygaster	Blunthead.puffer	250				Salt																					9
Tetraodontiformes	Tetraodontidae	Sphoeroides	spengleri	Bandtail.puffer	200				Salt																					9
Tetraodontiformes	Tetraodontidae	Sphoeroides	testudineus	Checkered.puffer	388				Salt																					9
Zeiiformes	Zeiidae	Zeus	faber						Salt	Pelagic									spherical	1.95	1.9	2								15

## Sheet: References
1	Jones PW (1978) Development of Fishes of the Mid-Atlantic Bight. An Atlas of Egg, Larval and Juvenile Stages. Volume 1. Acipenseridae through Ictaluridae. (Fish and Wildlife Service, U. S. Department of the Interior, Solomons, Maryland) p 366.
2	Mito S (1961) Pelagic fish eggs from Japanese waters—I. Clupeina, Chanina, Stomiatina, Myctophida, Anuillida, Belonida and Syngnathida. Science Bulletin of the Faculty of Agriculture, Kyushu University 18(3):285-310.
3	Teletchea F, Gardeur JN, Kamler E, & Fontaine P (2009) The relationship of oocyte diameter and incubation temperature to incubation time in temperate freshwater fish species. J Fish Biol 74(3):652-668.
4	Shimo S, Akimoto Y, & Takahama H (2000) Bibliographical study of the thermal effects on marine organisms. Report of the Marine Ecology Research Institute 2:1-351.
5	Chang S-l, Kou G-h, & Liao IC (2004) Temperature adaptation of the Japanese Eel (Anguilla japonica) in its early stages. Zool Stud 43(3):571-579.
6	Hardy JDJ (1978) Development of Fishes of the Mid-Atlantic Bight. An Atlas of Egg, Larval and Juvenile Stages. Volume 2. Anguillidae through Syngnathidae. (Fish and Wildlife Service, U. S. Department of the Interior, Solomons, Maryland) p 458.
7	Asano H, Kubo Y, & Hayashi H (1997) Location and numbers of oil globules in unfertilized and fertilized eggs, and larvae in the preleptocephalic stage in the Order Anguilliformes. Memoir of the Faculty of Agriculture, Kinki University 30:19-31.
8	Moyer JT & Zaiser MJ (1982) Reproductive behavior of moray eels at Miyake-jima, Japan. Jpn J Ichthyol 28(4):466-468.
9	Martin DF (1978) Development of Fishes of the Mid-Atlantic Bight. An Atlas of Egg, Larval and Juvenile Stages. Volume 6. Stromateidae through Ogcocephalidae. (Fish and Wildlife Service, U. S. Department of the Interior, Solomons, Maryland) p 416.
10	Nakajima J, Onikura N, Oikawa S, & Matsui S (2006) Effect of temperature on hatching of eggs of the Pike Gudgeon, Pseudogobio esocinus esocinus. Aquaculture Science 54(4):515-519.
11	Kinne O & Kinne EM (1962) Rates of development in embryos of a cyprinodont fish exposed to different temperature-salinity-oxygen combinations. Canadian Journal of Zoology 40(2):231-&.
12	Shrode JB (1975) Developmental temperature tolerance of a Death-Valley Pupfish (Cyprinodon nevadensis). Physiological Zoology 48(4):378-389.
13	Echelle AA, Hubbs C, & Echelle AF (1972) Developmental rates and tolerances of the Red River Pupfish, Cyprinodon rubrofluviatilis. Southern Naturalist 17(1):55-60.
14	Mito S (1963) Pelagic fish eggs from Japanese waters—X. Gadida and Lophiida. Jpn J Ichthyol 11(3/6):103-113.
15	Mito S (1961) Pelagic fish eggs from Japanese waters—II. Lamprida, Zeida, Mugilina, Scombrina, Carangina and Stromateina. Science Bulletin of the Faculty of Agriculture, Kyushu University 18(4):451-466.
16	Mito S (1962) Pelagic fish eggs from Japanese waters—V. Callionymina and Ophidiina. Science Bulletin of the Faculty of Agriculture, Kyushu University 19(3):377-380.
17	Fritzsche RA (1978) Development of Fishes of the Mid-Atlantic Bight. An Atlas of Egg, Larval and Juvenile Stages. Volume 5. Chaetodontidae through Ophidiidae. (Fish and Wildlife Service, U. S. Department of the Interior, Solomons, Maryland) p 340.
18	Kashiwagi M, Iwai T, & Lopes ANG (1988) Effects of temperature and salinity on egg hatch of the Pond Smelt Hypomesus olidus. Bulletin of the Faculty of Bioresources, Mie University 1:7-13.
19	Kano Y (1952) Uber das Ei und einige seiner Charakteristika bei einem japanischen Knochenfisch, Ayu (Plecoglossus altivelis). Jpn J Ichthyol 2(4/5):147-151.
20	Mito S (1962) Pelagic fish eggs from Japanese waters—VII. Chaetodontina, Balistina and Ostraciontina. Science Bulletin of the Faculty of Agriculture, Kyushu University 19(4).
21	Mito S (1963) Pelagic fish eggs from Japanese waters—III. Percina. Jpn J Ichthyol 11(1/2):39-64.
22	Johnson GD (1978) Development of Fishes of the Mid-Atlantic Bight. An Atlas of Egg, Larval and Juvenile Stages. Volume 4. Carangidae through Ephippidae. (Fish and Wildlife Service, U. S. Department of the Interior, Solomons, Maryland) p 314.
23	Kashiwagi M, Yogo S, Nasu T, & Matsuyama M (1993) Variation of susceptibility fo thermal shock in developing eggs of dragonet, Repomucenus beniteguri. Suisanzhoushoku 41(3):353-358.
24	Hardy JDJ (1978) Development of Fishes of the Mid-Atlantic Bight. An Atlas of Egg, Larval and Juvenile Stages. Volume 3. Aphredoderidae through Rachycentridae (Fish and Wildlife Service, U. S. Department of the Interior, Solomons, Maryland) p 394.
25	Mito S (1963) Pelagic fish eggs from Japanese waters—IV. Trachinina and Uranoscopina. Science Bulletin of the Faculty of Agriculture, Kyushu University 19(3):369-376.
26	Mito S (1963) Pelagic fish eggs from Japanese waters—IX. Echenieida and Pleuronectida. Jpn J Ichthyol 11(3/6):81-102.
27	Dotu Y & Mito S (1955) On the breeding-habits, larvae and your of a goby, Acanthogobius flavimanus (Temminck et Schlegel). Jpn J Ichthyol 4(4/5/6):153-161.
28	Dotu Y (1955) Life history of a goby, Gobius poecilichthys Jordan et Snyder. Science bulletin of the Faculty of Agriculture, Kyushu University 15(1):77-86.
29	SUzuki N, Sakurai N, & Sugihara T (1988) Development of eggs, larvae and juveniles of the Gogy, Glossogobius olivaceus reared in the laboratory. Suisanzhoushoku 35(4):203-212.
30	Hirashima K & Takahashi H (2008) Early life history of aquarium-held blind well goby Luciogobius pallidus, collected from Wakayama Prefecture, Japan. Jpn J Ichthyol 55(2):121-125.
31	Kanabashira Y, Sakai H, & Yasuda F (1980) Early development and reproductive behavior of the gobiid fish, Mugilogovius abei. Jpn J Ichthyol 27(3):191-198.
32	Sunobe T & Nakazono A (1989) Embryonic development and pre-larva of a gobiid fish Priolepis naraharae. Jpn J Ichthyol 35(4):484-487.
33	Sunobe T (1995) Embryonic development and larve of three gobiid fishe, Trimma okinawae, Trimma grammistes and Trimmatom sp. Jpn J Ichthyol 42(1):11-16.
34	Kashiwagi M, et al. (1984) Some effects of temperature and salinity on developing eggs of the Threeline Grunt, Paralistipoma trilineatum (Pisces: Haemulidae). Bulletin of the Faculty of Fisheries, Mie University 11:1-13.
35	Mito S (1962) Pelagic fish eggs from Japanese waters—VI. Labrina. Science Bulletin of the Faculty of Agriculture, Kyushu University 19(4):493-502.
36	Makino N, Matumaru Y, & Tanaka M (2003) Effects of temperature and salinity on egg development of the Japanese Sea Bass, Lateolabrax japonicus. Suisanzoshoku 51(1):55-64.
37	Harada T, Murata O, & Furutani H (1973) On the artificial fertinization and rearing of larvae in Marusoda, Auxis tapeinosoma. Bulletin of the Faculty of Agriculture, Kinki University 6:113-116.
38	Harada T, Murata O, & Miyashita S (1973) On the artificial fertilizatoin and rearing of larvae in Hirasoda, Auxis thazard. Bulletin of the Faculty of Agriculture, Kinki University 6:109-112.
39	Harada T, Murata O, & Miyashita S (1974) On the artificial fertilization and rearing of larvae in Bonito. Bulletin of the Faculty of Agriculture, Kinki University 7:1-4.
40	Miyashita S, et al. (2000) Embryonic development and effects of water temperature on hatching of the Bluefin Tuna, Thunnus thynnus. Suisanzhoushoku 48(2):199-207.
41	Miyashita S (2002) Studies of the seedling production of the Pacific Bluefin Tuna, Thunnus thynnus orientalis. Bulletin of the Fisheries Laboratory of Kinki University 8:1-171.
42	Kawabe K (2005) Embryonic development and effect of water temperature on hatching of the Blacktip Grouper, Epinephelus fasciatus. Aquaculture Science 53(4):333-342.
43	Kashiwagi M, Kondo S, Yoshida W, & Yoshioka M (2000) Effects of temperature and salinity on hatching success of Japanese whiting Sillago japonica eggs. Suisanzhoushoku 48(4):637-642.
44	Kinoshita H & Doutu K (1989) Thermal tolerance of eggs of Red Sea Bream Pagrus major (Temminck et Shlegel). Suisanzoshoku 37(1):15-20.
45	Yoshimura K, Tsutsui D, Satoh N, & Takabatake S-i (2009) Variations in egg size, hatching larvae size and otolith size of sailfin sandfish Arctoscopus japonicus, correlated with female parent age. Scientific Report of the Hokkaido Fisheries Experiment Station 76:55-58.
46	Koya Y, Ikeuchi T, Matsubara T, Adachi S, & Yamauchi K (1994) Embryonic growth during gestation of the viviparous eelpout, Zoarces elongatus. Jpn J Ichthyol 41(3):338-342.
47	Liu HW, Stickney RR, Dickhoff WW, & McCaughran DA (1994) Effects of environmental factors on egg development and hatching of Pacific Halibut Hippoglossus stenolepis. J World Aquacult Soc 25(2):317-321.
48	Yamamoto K (1951) On the egg and larva of Limanda schrencki and the synonymatic problem between L. schrencki and L. yokohamae. Scientific reports of the Hokkaido Fish Hatchery 6(1/2):173-179.
49	Hirata T & Ishii T (2008) Effect of water temperature on the egg hatching of spotted halibut Verasper variegatus. Journal of Fisheries Technology 1(1):61-65.
50	Jungwirth M & Winkler H (1984) The temperature dependence of embryonic development of Grayling (Thymallus thymallus), Danube Salmon (Hucho hucho), Arctic Char (Salvelinus alpinus) and Brown Trout (Salmo trutta fario). Aquaculture 38:315-327.
51	Kimura S & Hara A (1989) Culture and artificial fertilization of Japanese Huchen Hucho perryi. Suisanzhoushoku 37(2):121-128.
52	Zhang y-q, Yin J-s, Jia Z-h, & Chen Y-c (2008) The embryonic and larval development in taimen Hucho taimen. Journal of Dalian Fisheries University 2008(6):425-430.
53	Murray CB & Mcphail JD (1988) Effect of Incubation-Temperature on the Development of 5 Species of Pacific Salmon (Oncorhynchus) Embryos and Alevins. Can J Zool 66(1):266-273.
54	Hiroi O, Urawa S, & Kuramoto T (1988) Optimum water temperature of fertilized water of Chum Salmon eggs in the artificial fertiliation - 1. an influence of high water temperature. Scientific Reports of the Hokkaido Fish Hatchery 42:75-79.
55	Richter A & Kolmes SA (2005) Maximum temperature limits for chinook, coho, and chum salmon, and steelhead trout in the Pacific Northwest. Rev Fish Sci 13(1):23-49.
56	Lopes ANG, Kashiwagi M, & Iwai T (1985) Effects of temperature and salinity on egg hatch of the Amago Salmon, Oncorhynchus masou macrostomus. Bulletin of the Faculty of Fisheries, Mie University 12:45-50.
57	Hokkaido Fish Hatchery (2007) Report of the results of the investigation of the spawning status of the Cherry Salmon in Doudoromappu River 1-6. http://www.okhotsk.pref.hokkaido.lg.jp/sr/tsr/doboku/dodoromappu_tyousa_top.htm.
58	Kashiwagi M, Iwai T, & Saji A (1987) Effect of temperature and salinity on egg hatch of the Rainbow Trout Salmo gairdneri. Bulletin of the Faculty of Fisheries, Mie University 14:41-48.
59	Kaeriyama M, Urawa S, & Fukuwaka M-a (1995) Variation in body size, fecundity, and Egg size of Sockyee and Kokanee Salmon, Oncorhynchus nerka, released from hatchery. Scientific Reports of the Hokkaido Fish Hatchery 49(1):1-9.
60	Hikida T (1960) On the Chinook Salmon eggs, Oncorhynchus tschawyscha (Wallbaum), first planted in Hokkaido, Japan. Scientific Reports of the Hokkaido Fish Hatchery 15(1):1-6.
61	Ojanguren AF, Reyes-Gavilan FG, & Munoz RR (1999) Effects of temperature on growth and efficiency of yolk utilisation in eggs and pre-feeding larval stages of Atlantic salmon. Aquacult Int 7(2):81-87.
62	Ojanguren AF & Brana F (2003) Thermal dependence of embryonic growth and development in brown trout. J Fish Biol 62(3):580-590.
63	Bebak J, Hankins JA, & Summerfelt ST (2000) Effect of water temperature on survival of eyed eggs and alevins of Arctic char. N Am J Aquacult 62(2):139-143.
64	Morita K & Morita SH (2007) Alternative life histories and population process of white-spotted charr (salmonid fish). Japanese Journal of Ecology 57:13-24.
65	Mito S (1963) Pelagic fish eggs from Japanese waters—VIII. Cottina. Jpn J Ichthyol 11(3/6):65-79.
66	Kimura S, Tsumoto K, & Mori K (1988) Development of the cottid fish, Pseudoblennius percoides, reared in the laboratory, with brief descriptions of juvenile P. marmoratus and P. zonostigma. Jpn J Ichthyol 35(1):19-24.
67	Watanabe K, Kaita M, Fukaya R, & Ito A (2004) Effect of water temperature on egg development of the Devil Stinger, Inimicus japonicus. Suisanzhoushoku 52(1):23-28.

## Sheet: Notes
A	Egg diameter data were priortized in the following order:
	1. Mean of measurements, if known
	2. Mid-point between maximum and minimum measurements, if 1 is not known
	3. Single measurement, if neither 1 nor 2 are known
B	Water temperature data were priotized in the following order
	1. Optimum temperature for incubation, if known
	2. Mid-point between the maximum and minimum temperature for incubation, if 1 is not known
	3. Single measurement of incubation temperature, if all above are unknown
	4. Optimum temperature for spawining, if all above are unknown
	5. Mid-point between the maximum and minimum spawning temperature, if all above are unknown
	6. Single measurement of spawning temperature, if all above are unkown
